# Supplementary material for: Somatic estrogen receptor α mutations that induce dimerization promote receptor activity and breast cancer proliferation
Source: J Clin Invest. 2024 Jan 2;134(1):e163242. doi: 10.1172/JCI163242 (PMC10760953; doi:10.1172/JCI163242)
Supplement: Supplemental table 5 [file jci-134-163242-s231.xlsx]

## Sheet: TableS5
Table S5: List of ESR1 alterations in the MSK clinical sequencing breast cancer cohort
Tumor_Sample_Barcode	Hugo_Symbol	Chromosome	Start_Position	End_Position	Reference_Allele	Tumor_Seq_Allele2	Variant_Classification	Variant_Type	HGVSp_Short
P-0074287-T01-IM7	ESR1	6	152419926	152419926	A	G	Missense_Mutation	SNP	p.D538G
P-0074083-T01-IM7	ESR1	6	152419926	152419926	A	G	Missense_Mutation	SNP	p.D538G
P-0072604-T05-IM7	ESR1	6	152419926	152419926	A	G	Missense_Mutation	SNP	p.D538G
P-0008574-T05-IM7	ESR1	6	152419923	152419923	A	C	Missense_Mutation	SNP	p.Y537S
P-0070550-T02-IM7	ESR1	6	152332832	152332832	G	C	Missense_Mutation	SNP	p.E380Q
P-0003958-T05-IM7	ESR1	6	152419923	152419923	A	G	Missense_Mutation	SNP	p.Y537C
P-0059477-T06-IM7	ESR1	6	152332832	152332832	G	C	Missense_Mutation	SNP	p.E380Q
P-0072604-T04-IM7	ESR1	6	152419926	152419926	A	G	Missense_Mutation	SNP	p.D538G
P-0025858-T02-IM7	ESR1	6	152419920	152419920	T	A	Missense_Mutation	SNP	p.L536H
P-0057317-T02-IM7	ESR1	6	152419923	152419923	A	C	Missense_Mutation	SNP	p.Y537S
P-0068309-T04-IM7	ESR1	6	152419923	152419923	A	C	Missense_Mutation	SNP	p.Y537S
P-0052975-T04-IM7	ESR1	6	152419923	152419923	A	C	Missense_Mutation	SNP	p.Y537S
P-0065481-T02-IM7	ESR1	6	152419923	152419923	A	C	Missense_Mutation	SNP	p.Y537S
P-0017202-T02-IM7	ESR1	6	152419923	152419923	A	C	Missense_Mutation	SNP	p.Y537S
P-0011193-T04-IM7	ESR1	6	152419926	152419926	A	G	Missense_Mutation	SNP	p.D538G
P-0044198-T04-IM7	ESR1	6	152419926	152419926	A	G	Missense_Mutation	SNP	p.D538G
P-0071511-T01-IM7	ESR1	6	152332832	152332832	G	C	Missense_Mutation	SNP	p.E380Q
P-0042756-T03-IM7	ESR1	6	152419923	152419923	A	C	Missense_Mutation	SNP	p.Y537S
P-0059016-T03-IM7	ESR1	6	152419919	152419923	CTCTA	TTCTC	Missense_Mutation	ONP	p.L536_Y537delinsFS
P-0016135-T02-IM7	ESR1	6	152419923	152419923	A	C	Missense_Mutation	SNP	p.Y537S
P-0047252-T01-IM7	ESR1	6	152419923	152419923	A	C	Missense_Mutation	SNP	p.Y537S
P-0068349-T01-IM7	ESR1	6	152163921	152163921	A	C	Missense_Mutation	SNP	p.Q214H
P-0070629-T01-IM7	ESR1	6	152419745	152420067	GGAAGAAAGAAAGATTGCTAAGTGTCTTTGGAGTTCCTCTTCCTTCCCCTTCTAGGGATTTCAGCACTCCTGGGGCTCGGGTTGGCTCTAAAGTAGTCCTTTCTGTGTCTTCCCACCTACAGTAACAAAGGCATGGAGCATCTGTACAGCATGAAGTGCAAGAACGTGGTGCCCCTCTATGACCTGCTGCTGGAGATGCTGGACGCCCACCGCCTACATGCGCCCACTAGCCGTGGAGGGGCATCCGTGGAGGAGACGGACCAAAGCCACTTGGCCACTGCGGGCTCTACTTCATCGCATTCCTTGCAAAAGTATTACATCAC	-	Splice_Site	DEL	p.X518_splice
P-0070249-T01-IM7	ESR1	6	152419922	152419922	T	A	Missense_Mutation	SNP	p.Y537N
P-0070263-T01-IM7	ESR1	6	152163740	152163740	C	T	Missense_Mutation	SNP	p.S154L
P-0069760-T01-IM7	ESR1	6	152420094	152420094	C	T	Missense_Mutation	SNP	p.T594M
P-0012146-T04-IM7	ESR1	6	152419926	152419926	A	G	Missense_Mutation	SNP	p.D538G
P-0017260-T02-IM7	ESR1	6	152382152	152382154	TGG	-	In_Frame_Del	DEL	p.V422del
P-0019364-T02-IM7	ESR1	6	152419926	152419926	A	G	Missense_Mutation	SNP	p.D538G
P-0023797-T05-IM7	ESR1	6	152419926	152419926	A	G	Missense_Mutation	SNP	p.D538G
P-0034268-T02-IM7	ESR1	6	152419926	152419926	A	G	Missense_Mutation	SNP	p.D538G
P-0034514-T06-IM7	ESR1	6	152332832	152332832	G	C	Missense_Mutation	SNP	p.E380Q
P-0047346-T04-IM7	ESR1	6	152265404	152265404	T	C	Missense_Mutation	SNP	p.M286T
P-0051634-T04-IM7	ESR1	6	152332821	152332821	T	C	Missense_Mutation	SNP	p.V376A
P-0066991-T02-IM7	ESR1	6	152419923	152419923	A	C	Missense_Mutation	SNP	p.Y537S
P-0014995-T03-IM7	ESR1	6	152419923	152419923	A	C	Missense_Mutation	SNP	p.Y537S
P-0052975-T02-IM7	ESR1	6	152419923	152419923	A	C	Missense_Mutation	SNP	p.Y537S
P-0039898-T02-IM7	ESR1	6	152419923	152419923	A	C	Missense_Mutation	SNP	p.Y537S
P-0068185-T01-IM7	ESR1	6	152419923	152419923	A	C	Missense_Mutation	SNP	p.Y537S
P-0009897-T02-IM7	ESR1	6	152419926	152419926	A	G	Missense_Mutation	SNP	p.D538G
P-0067774-T02-IM7	ESR1	6	152415537	152415537	T	C	Missense_Mutation	SNP	p.S463P
P-0067904-T01-IM7	ESR1	6	152419923	152419923	A	C	Missense_Mutation	SNP	p.Y537S
P-0028925-T02-IM7	ESR1	6	152419926	152419926	A	G	Missense_Mutation	SNP	p.D538G
P-0012824-T04-IM7	ESR1	6	152419926	152419926	A	G	Missense_Mutation	SNP	p.D538G
P-0067484-T01-IM7	ESR1	6	152419923	152419923	A	C	Missense_Mutation	SNP	p.Y537S
P-0055424-T03-IM7	ESR1	6	152419923	152419923	A	C	Missense_Mutation	SNP	p.Y537S
P-0055606-T02-IM7	ESR1	6	152419926	152419926	A	G	Missense_Mutation	SNP	p.D538G
P-0066918-T01-IM7	ESR1	6	152419926	152419926	A	G	Missense_Mutation	SNP	p.D538G
P-0066383-T01-IM7	ESR1	6	152332832	152332832	G	C	Missense_Mutation	SNP	p.E380Q
P-0041409-T05-IM7	ESR1	6	152419923	152419923	A	C	Missense_Mutation	SNP	p.Y537S
P-0051634-T03-IM7	ESR1	6	152332821	152332821	T	C	Missense_Mutation	SNP	p.V376A
P-0065820-T01-IM7	ESR1	6	152332832	152332832	G	C	Missense_Mutation	SNP	p.E380Q
P-0065723-T01-IM7	ESR1	6	152332832	152332832	G	C	Missense_Mutation	SNP	p.E380Q
P-0065439-T01-IM7	ESR1	6	152129270	152129270	C	T	Nonsense_Mutation	SNP	p.Q75*
P-0065481-T01-IM7	ESR1	6	152419923	152419923	A	C	Missense_Mutation	SNP	p.Y537S
P-0065481-T01-IM7	ESR1	6	152419926	152419926	A	G	Missense_Mutation	SNP	p.D538G
P-0008574-T04-IM7	ESR1	6	152419923	152419923	A	C	Missense_Mutation	SNP	p.Y537S
P-0043419-T02-IM7	ESR1	6	152419923	152419923	A	C	Missense_Mutation	SNP	p.Y537S
P-0064975-T01-IM7	ESR1	6	152419926	152419926	A	G	Missense_Mutation	SNP	p.D538G
P-0005816-T02-IM7	ESR1	6	152332832	152332832	G	C	Missense_Mutation	SNP	p.E380Q
P-0057382-T02-IM7	ESR1	6	152419926	152419926	A	G	Missense_Mutation	SNP	p.D538G
P-0064226-T01-IM7	ESR1	6	152419926	152419926	A	G	Missense_Mutation	SNP	p.D538G
P-0064632-T01-IM7	ESR1	6	152265578	152265578	G	A	Missense_Mutation	SNP	p.G344D
P-0030616-T02-IM7	ESR1	6	152419923	152419923	A	C	Missense_Mutation	SNP	p.Y537S
P-0046866-T02-IM7	ESR1	6	152419923	152419923	A	C	Missense_Mutation	SNP	p.Y537S
P-0064584-T01-IM7	ESR1	6	152419926	152419926	A	G	Missense_Mutation	SNP	p.D538G
P-0041463-T02-IM7	ESR1	6	152419926	152419926	A	G	Missense_Mutation	SNP	p.D538G
P-0061028-T02-IM7	ESR1	6	152419923	152419923	A	C	Missense_Mutation	SNP	p.Y537S
P-0061028-T02-IM7	ESR1	6	152332832	152332832	G	C	Missense_Mutation	SNP	p.E380Q
P-0064044-T01-IM7	ESR1	6	152332832	152332832	G	C	Missense_Mutation	SNP	p.E380Q
P-0039732-T03-IM7	ESR1	6	152419926	152419926	A	G	Missense_Mutation	SNP	p.D538G
P-0012146-T03-IM7	ESR1	6	152419926	152419926	A	G	Missense_Mutation	SNP	p.D538G
P-0026481-T02-IM7	ESR1	6	152419922	152419922	T	A	Missense_Mutation	SNP	p.Y537N
P-0026540-T03-IM7	ESR1	6	152419926	152419926	A	G	Missense_Mutation	SNP	p.D538G
P-0055424-T02-IM7	ESR1	6	152419923	152419923	A	C	Missense_Mutation	SNP	p.Y537S
P-0017435-T02-IM6	ESR1	6	152419923	152419923	A	C	Missense_Mutation	SNP	p.Y537S
P-0028072-T01-IM6	ESR1	6	152419923	152419923	A	C	Missense_Mutation	SNP	p.Y537S
P-0040964-T01-IM6	ESR1	6	152332832	152332832	G	C	Missense_Mutation	SNP	p.E380Q
P-0037405-T01-IM6	ESR1	6	152419923	152419923	A	C	Missense_Mutation	SNP	p.Y537S
P-0037099-T01-IM6	ESR1	6	152419926	152419926	A	G	Missense_Mutation	SNP	p.D538G
P-0041249-T01-IM6	ESR1	6	152419923	152419923	A	C	Missense_Mutation	SNP	p.Y537S
P-0043203-T01-IM6	ESR1	6	152419920	152419920	T	C	Missense_Mutation	SNP	p.L536P
P-0024021-T03-IM7	ESR1	6	152419926	152419926	A	G	Missense_Mutation	SNP	p.D538G
P-0056559-T01-IM6	ESR1	6	152419923	152419923	A	C	Missense_Mutation	SNP	p.Y537S
P-0062327-T01-IM7	ESR1	6	152419926	152419926	A	G	Missense_Mutation	SNP	p.D538G
P-0013118-T01-IM5	ESR1	6	152419926	152419926	A	G	Missense_Mutation	SNP	p.D538G
P-0013118-T02-IM6	ESR1	6	152419926	152419926	A	G	Missense_Mutation	SNP	p.D538G
P-0014995-T01-IM6	ESR1	6	152419923	152419923	A	C	Missense_Mutation	SNP	p.Y537S
P-0040524-T01-IM6	ESR1	6	152419926	152419926	A	G	Missense_Mutation	SNP	p.D538G
P-0037044-T05-IM7	ESR1	6	152265534	152265535	-	GAA	In_Frame_Ins	INS	p.E330dup
P-0061864-T01-IM7	ESR1	6	152419921	152419922	CT	AA	Missense_Mutation	DNP	p.Y537N
P-0005145-T02-IM6	ESR1	6	152419926	152419926	A	G	Missense_Mutation	SNP	p.D538G
P-0008846-T03-IM7	ESR1	6	152419922	152419923	TA	CC	Missense_Mutation	DNP	p.Y537P
P-0012146-T02-IM6	ESR1	6	152419926	152419926	A	G	Missense_Mutation	SNP	p.D538G
P-0014483-T02-IM6	ESR1	6	152419926	152419926	A	G	Missense_Mutation	SNP	p.D538G
P-0031816-T01-IM6	ESR1	6	152265419	152265419	T	G	Missense_Mutation	SNP	p.L291R
P-0034409-T02-IM6	ESR1	6	152419926	152419926	A	G	Missense_Mutation	SNP	p.D538G
P-0037953-T01-IM6	ESR1	6	152419923	152419923	A	C	Missense_Mutation	SNP	p.Y537S
P-0040385-T01-IM6	ESR1	6	152419920	152419920	T	C	Missense_Mutation	SNP	p.L536P
P-0000066-T01-IM3	ESR1	6	152419920	152419920	T	A	Missense_Mutation	SNP	p.L536H
P-0000066-T01-IM3	ESR1	6	152419926	152419926	A	G	Missense_Mutation	SNP	p.D538G
P-0000066-T02-IM5	ESR1	6	152419923	152419923	A	G	Missense_Mutation	SNP	p.Y537C
P-0005242-T03-IM6	ESR1	6	152419926	152419926	A	G	Missense_Mutation	SNP	p.D538G
P-0008574-T02-IM6	ESR1	6	152419923	152419923	A	C	Missense_Mutation	SNP	p.Y537S
P-0019537-T01-IM6	ESR1	6	152419926	152419926	A	G	Missense_Mutation	SNP	p.D538G
P-0021149-T02-IM6	ESR1	6	152419923	152419923	A	C	Missense_Mutation	SNP	p.Y537S
P-0043419-T01-IM6	ESR1	6	152419926	152419926	A	G	Missense_Mutation	SNP	p.D538G
P-0043639-T01-IM6	ESR1	6	152419922	152419922	T	A	Missense_Mutation	SNP	p.Y537N
P-0001504-T03-IM6	ESR1	6	152419932	152419932	T	A	Missense_Mutation	SNP	p.L540Q
P-0010043-T01-IM5	ESR1	6	152419923	152419923	A	C	Missense_Mutation	SNP	p.Y537S
P-0010427-T02-IM6	ESR1	6	152419926	152419926	A	G	Missense_Mutation	SNP	p.D538G
P-0040486-T01-IM6	ESR1	6	152419923	152419923	A	C	Missense_Mutation	SNP	p.Y537S
P-0046166-T01-IM6	ESR1	6	152419926	152419926	A	G	Missense_Mutation	SNP	p.D538G
P-0023957-T04-IM7	ESR1	6	152419923	152419923	A	C	Missense_Mutation	SNP	p.Y537S
P-0023957-T04-IM7	ESR1	6	152419926	152419926	A	G	Missense_Mutation	SNP	p.D538G
P-0061274-T01-IM7	ESR1	6	152265336	152265336	A	-	Frame_Shift_Del	DEL	p.M264Cfs*2
P-0012515-T02-IM7	ESR1	6	152265613	152265613	C	G	Missense_Mutation	SNP	p.H356D
P-0049605-T02-IM7	ESR1	6	152415537	152415537	T	C	Missense_Mutation	SNP	p.S463P
P-0049605-T02-IM7	ESR1	6	152419923	152419923	A	G	Missense_Mutation	SNP	p.Y537C
P-0060393-T01-IM7	ESR1	6	152419923	152419923	A	G	Missense_Mutation	SNP	p.Y537C
P-0001504-T02-IM5	ESR1	6	152419932	152419932	T	A	Missense_Mutation	SNP	p.L540Q
P-0008574-T01-IM5	ESR1	6	152419923	152419923	A	C	Missense_Mutation	SNP	p.Y537S
P-0039791-T01-IM6	ESR1	6	152415523	152415523	T	C	Missense_Mutation	SNP	p.V458A
P-0040854-T01-IM6	ESR1	6	152419926	152419926	A	G	Missense_Mutation	SNP	p.D538G
P-0044198-T01-IM6	ESR1	6	152419926	152419926	A	G	Missense_Mutation	SNP	p.D538G
P-0054215-T02-IM7	ESR1	6	152419926	152419926	A	G	Missense_Mutation	SNP	p.D538G
P-0003185-T02-IM6	ESR1	6	152419926	152419926	A	G	Missense_Mutation	SNP	p.D538G
P-0005145-T01-IM5	ESR1	6	152419926	152419926	A	G	Missense_Mutation	SNP	p.D538G
P-0040989-T02-IM6	ESR1	6	152419923	152419923	A	G	Missense_Mutation	SNP	p.Y537C
P-0044221-T01-IM6	ESR1	6	152332830	152332830	T	C	Missense_Mutation	SNP	p.L379P
P-0044829-T01-IM6	ESR1	6	152419926	152419926	A	G	Missense_Mutation	SNP	p.D538G
P-0044859-T01-IM6	ESR1	6	152419926	152419926	A	G	Missense_Mutation	SNP	p.D538G
P-0045147-T01-IM6	ESR1	6	152332832	152332832	G	C	Missense_Mutation	SNP	p.E380Q
P-0056417-T03-IM7	ESR1	6	152419926	152419926	A	G	Missense_Mutation	SNP	p.D538G
P-0060081-T02-IM7	ESR1	6	152382221	152382221	A	T	Missense_Mutation	SNP	p.E444V
P-0060260-T01-IM7	ESR1	6	152419923	152419923	A	C	Missense_Mutation	SNP	p.Y537S
P-0016969-T04-IM7	ESR1	6	152419923	152419923	A	C	Missense_Mutation	SNP	p.Y537S
P-0042322-T01-IM7	ESR1	6	152419926	152419926	A	G	Missense_Mutation	SNP	p.D538G
P-0059762-T01-IM7	ESR1	6	152419923	152419923	A	C	Missense_Mutation	SNP	p.Y537S
P-0023957-T03-IM7	ESR1	6	152419923	152419923	A	C	Missense_Mutation	SNP	p.Y537S
P-0023957-T03-IM7	ESR1	6	152419926	152419926	A	G	Missense_Mutation	SNP	p.D538G
P-0026926-T02-IM7	ESR1	6	152419923	152419923	A	C	Missense_Mutation	SNP	p.Y537S
P-0037088-T02-IM7	ESR1	6	152419923	152419923	A	C	Missense_Mutation	SNP	p.Y537S
P-0059016-T02-IM7	ESR1	6	152419920	152419924	TCTAT	TTCTC	Missense_Mutation	ONP	p.Y537L
P-0006479-T02-IM7	ESR1	6	152265618	152265618	G	A	Missense_Mutation	SNP	p.M357I
P-0006479-T02-IM7	ESR1	6	152332832	152332832	G	C	Missense_Mutation	SNP	p.E380Q
P-0054088-T03-IM6	ESR1	6	152332832	152332832	G	C	Missense_Mutation	SNP	p.E380Q
P-0035163-T02-IM7	ESR1	6	152419920	152419920	T	A	Missense_Mutation	SNP	p.L536H
P-0029409-T05-IM7	ESR1	6	152419926	152419926	A	G	Missense_Mutation	SNP	p.D538G
P-0058808-T01-IM7	ESR1	6	152419926	152419926	A	G	Missense_Mutation	SNP	p.D538G
P-0016969-T03-IM7	ESR1	6	152419923	152419923	A	C	Missense_Mutation	SNP	p.Y537S
P-0057675-T02-IM7	ESR1	6	152332832	152332832	G	C	Missense_Mutation	SNP	p.E380Q
P-0057675-T02-IM7	ESR1	6	152265533	152265533	C	G	Missense_Mutation	SNP	p.S329C
P-0058457-T01-IM6	ESR1	6	152419923	152419923	A	C	Missense_Mutation	SNP	p.Y537S
P-0058457-T01-IM6	ESR1	6	152419911	152419911	T	A	Missense_Mutation	SNP	p.V533E
P-0004316-T02-IM6	ESR1	6	152419922	152419922	T	A	Missense_Mutation	SNP	p.Y537N
P-0057427-T02-IM6	ESR1	6	152419920	152419921	TC	AA	Missense_Mutation	DNP	p.L536Q
P-0057849-T02-IM6	ESR1	6	152419926	152419926	A	G	Missense_Mutation	SNP	p.D538G
P-0023992-T02-IM6	ESR1	6	152419926	152419926	A	G	Missense_Mutation	SNP	p.D538G
P-0057238-T02-IM6	ESR1	6	152419926	152419926	A	G	Missense_Mutation	SNP	p.D538G
P-0056463-T02-IM6	ESR1	6	152419926	152419926	A	G	Missense_Mutation	SNP	p.D538G
P-0022086-T02-IM6	ESR1	6	152419923	152419923	A	C	Missense_Mutation	SNP	p.Y537S
P-0030631-T03-IM6	ESR1	6	152332832	152332832	G	C	Missense_Mutation	SNP	p.E380Q
P-0000585-T02-IM6	ESR1	6	152419923	152419923	A	C	Missense_Mutation	SNP	p.Y537S
P-0055797-T02-IM6	ESR1	6	152332832	152332832	G	C	Missense_Mutation	SNP	p.E380Q
P-0014267-T03-IM6	ESR1	6	152419926	152419926	A	G	Missense_Mutation	SNP	p.D538G
P-0040200-T02-IM6	ESR1	6	152419923	152419923	A	C	Missense_Mutation	SNP	p.Y537S
P-0041022-T02-IM6	ESR1	6	152419923	152419923	A	C	Missense_Mutation	SNP	p.Y537S
P-0032684-T02-IM6	ESR1	6	152419926	152419926	A	G	Missense_Mutation	SNP	p.D538G
P-0039600-T03-IM6	ESR1	6	152419926	152419926	A	G	Missense_Mutation	SNP	p.D538G
P-0042809-T02-IM6	ESR1	6	152419926	152419926	A	G	Missense_Mutation	SNP	p.D538G
P-0053214-T02-IM6	ESR1	6	152419926	152419926	A	G	Missense_Mutation	SNP	p.D538G
P-0029736-T02-IM6	ESR1	6	152382152	152382154	TGG	-	In_Frame_Del	DEL	p.V422del
P-0055182-T01-IM6	ESR1	6	152419923	152419923	A	C	Missense_Mutation	SNP	p.Y537S
P-0016699-T02-IM6	ESR1	6	152419920	152419920	T	A	Missense_Mutation	SNP	p.L536H
P-0023836-T03-IM6	ESR1	6	152419926	152419926	A	G	Missense_Mutation	SNP	p.D538G
P-0036163-T05-IM6	ESR1	6	152419923	152419923	A	C	Missense_Mutation	SNP	p.Y537S
P-0036163-T06-IM6	ESR1	6	152419923	152419923	A	C	Missense_Mutation	SNP	p.Y537S
P-0046974-T02-IM6	ESR1	6	152265569	152265569	C	T	Missense_Mutation	SNP	p.S341L
P-0048483-T01-IM6	ESR1	6	152419926	152419926	A	G	Missense_Mutation	SNP	p.D538G
P-0024043-T02-IM6	ESR1	6	152419926	152419926	A	G	Missense_Mutation	SNP	p.D538G
P-0054586-T01-IM6	ESR1	6	152419923	152419923	A	C	Missense_Mutation	SNP	p.Y537S
P-0021436-T03-IM6	ESR1	6	152419923	152419923	A	C	Missense_Mutation	SNP	p.Y537S
P-0054488-T01-IM6	ESR1	6	152332832	152332832	G	C	Missense_Mutation	SNP	p.E380Q
P-0054488-T01-IM6	ESR1	6	152419920	152419920	T	A	Missense_Mutation	SNP	p.L536H
P-0054488-T01-IM6	ESR1	6	152419922	152419922	T	A	Missense_Mutation	SNP	p.Y537N
P-0054094-T01-IM6	ESR1	6	152419923	152419923	A	C	Missense_Mutation	SNP	p.Y537S
P-0012824-T03-IM6	ESR1	6	152419926	152419926	A	G	Missense_Mutation	SNP	p.D538G
P-0053960-T01-IM6	ESR1	6	152419926	152419926	A	G	Missense_Mutation	SNP	p.D538G
P-0053937-T01-IM6	ESR1	6	152129287	152129287	C	A	Nonsense_Mutation	SNP	p.Y80*
P-0053717-T01-IM6	ESR1	6	152265592	152265592	C	G	Missense_Mutation	SNP	p.L349V
P-0053232-T01-IM6	ESR1	6	152265532	152265532	T	G	Missense_Mutation	SNP	p.S329A
P-0052923-T01-IM6	ESR1	6	152332832	152332832	G	C	Missense_Mutation	SNP	p.E380Q
P-0052923-T01-IM6	ESR1	6	152419923	152419923	A	G	Missense_Mutation	SNP	p.Y537C
P-0052694-T01-IM6	ESR1	6	152419923	152419923	A	C	Missense_Mutation	SNP	p.Y537S
P-0014244-T03-IM6	ESR1	6	152419926	152419926	A	G	Missense_Mutation	SNP	p.D538G
P-0052622-T01-IM6	ESR1	6	152419923	152419923	A	C	Missense_Mutation	SNP	p.Y537S
P-0052381-T01-IM6	ESR1	6	152129474	152129474	G	A	Missense_Mutation	SNP	p.E143K
P-0051884-T02-IM6	ESR1	6	152419926	152419926	A	G	Missense_Mutation	SNP	p.D538G
P-0030617-T02-IM6	ESR1	6	152419926	152419926	A	G	Missense_Mutation	SNP	p.D538G
P-0051843-T01-IM6	ESR1	6	152419923	152419923	A	C	Missense_Mutation	SNP	p.Y537S
P-0040854-T02-IM6	ESR1	6	152419922	152419922	T	A	Missense_Mutation	SNP	p.Y537N
P-0051637-T01-IM6	ESR1	6	152419926	152419926	A	G	Missense_Mutation	SNP	p.D538G
P-0051679-T01-IM6	ESR1	6	152419919	152419920	CT	AA	Missense_Mutation	DNP	p.L536N
P-0008574-T03-IM6	ESR1	6	152419923	152419923	A	C	Missense_Mutation	SNP	p.Y537S
P-0046776-T03-IM6	ESR1	6	152419923	152419923	A	C	Missense_Mutation	SNP	p.Y537S
P-0046873-T02-IM6	ESR1	6	152419922	152419922	T	A	Missense_Mutation	SNP	p.Y537N
P-0048711-T02-IM6	ESR1	6	152419926	152419926	A	G	Missense_Mutation	SNP	p.D538G
P-0003787-T03-IM6	ESR1	6	152419923	152419923	A	C	Missense_Mutation	SNP	p.Y537S
P-0033244-T03-IM6	ESR1	6	152419926	152419926	A	G	Missense_Mutation	SNP	p.D538G
P-0049605-T01-IM6	ESR1	6	152415537	152415537	T	C	Missense_Mutation	SNP	p.S463P
P-0049605-T01-IM6	ESR1	6	152419923	152419923	A	G	Missense_Mutation	SNP	p.Y537C
P-0049610-T01-IM6	ESR1	6	152419922	152419922	T	A	Missense_Mutation	SNP	p.Y537N
P-0049736-T01-IM6	ESR1	6	152332832	152332832	G	C	Missense_Mutation	SNP	p.E380Q
P-0048090-T03-IM6	ESR1	6	152419926	152419926	A	G	Missense_Mutation	SNP	p.D538G
P-0023836-T02-IM6	ESR1	6	152419926	152419926	A	G	Missense_Mutation	SNP	p.D538G
P-0048907-T01-IM6	ESR1	6	152419920	152419923	TCTA	CCTC	Missense_Mutation	ONP	p.L536_Y537delinsPS
P-0048659-T01-IM6	ESR1	6	152419926	152419926	A	G	Missense_Mutation	SNP	p.D538G
P-0020994-T03-IM6	ESR1	6	152265614	152265614	A	C	Missense_Mutation	SNP	p.H356P
P-0020994-T03-IM6	ESR1	6	152415537	152415537	T	C	Missense_Mutation	SNP	p.S463P
P-0048502-T01-IM6	ESR1	6	152415537	152415537	T	C	Missense_Mutation	SNP	p.S463P
P-0048321-T01-IM6	ESR1	6	152419920	152419920	T	AGGG	In_Frame_Ins	INS	p.L536delinsQG
P-0036163-T04-IM6	ESR1	6	152419923	152419923	A	C	Missense_Mutation	SNP	p.Y537S
P-0036373-T02-IM6	ESR1	6	152419926	152419926	A	G	Missense_Mutation	SNP	p.D538G
P-0048011-T01-IM6	ESR1	6	152419926	152419926	A	G	Missense_Mutation	SNP	p.D538G
P-0011373-T02-IM6	ESR1	6	152163758	152163758	G	A	Missense_Mutation	SNP	p.G160D
P-0047442-T01-IM6	ESR1	6	152419926	152419926	A	G	Missense_Mutation	SNP	p.D538G
P-0047562-T01-IM6	ESR1	6	152419923	152419923	A	C	Missense_Mutation	SNP	p.Y537S
P-0047346-T01-IM6	ESR1	6	152265404	152265404	T	C	Missense_Mutation	SNP	p.M286T
P-0046974-T01-IM6	ESR1	6	152265569	152265569	C	T	Missense_Mutation	SNP	p.S341L
P-0046866-T01-IM6	ESR1	6	152419923	152419923	A	C	Missense_Mutation	SNP	p.Y537S
P-0026710-T02-IM6	ESR1	6	152419923	152419923	A	C	Missense_Mutation	SNP	p.Y537S
P-0039230-T02-IM6	ESR1	6	152419926	152419926	A	G	Missense_Mutation	SNP	p.D538G
P-0017604-T02-IM6	ESR1	6	152419920	152419920	T	A	Missense_Mutation	SNP	p.L536H
P-0046439-T01-IM6	ESR1	6	152382152	152382154	TGG	-	In_Frame_Del	DEL	p.V422del
P-0046439-T01-IM6	ESR1	6	152382251	152382251	T	G	Missense_Mutation	SNP	p.L454R
P-0029409-T02-IM6	ESR1	6	152382185	152382185	C	A	Nonsense_Mutation	SNP	p.S432*
P-0021679-T02-IM6	ESR1	6	152419923	152419923	A	C	Missense_Mutation	SNP	p.Y537S
P-0045266-T02-IM6	ESR1	6	152419923	152419923	A	C	Missense_Mutation	SNP	p.Y537S
P-0043231-T01-IM6	ESR1	6	152419926	152419926	A	G	Missense_Mutation	SNP	p.D538G
P-0045154-T01-IM6	ESR1	6	152419922	152419922	T	A	Missense_Mutation	SNP	p.Y537N
P-0015902-T01-IM6	ESR1	6	152419923	152419923	A	C	Missense_Mutation	SNP	p.Y537S
P-0034333-T01-IM6	ESR1	6	152419923	152419923	A	C	Missense_Mutation	SNP	p.Y537S
P-0034409-T01-IM6	ESR1	6	152419923	152419923	A	C	Missense_Mutation	SNP	p.Y537S
P-0045100-T01-IM6	ESR1	6	152265613	152265613	C	T	Missense_Mutation	SNP	p.H356Y
P-0045100-T01-IM6	ESR1	6	152265613	152265613	C	A	Missense_Mutation	SNP	p.H356N
P-0044359-T01-IM6	ESR1	6	152419922	152419922	T	G	Missense_Mutation	SNP	p.Y537D
P-0003866-T07-IM6	ESR1	6	152419926	152419926	A	G	Missense_Mutation	SNP	p.D538G
P-0011415-T02-IM6	ESR1	6	152419923	152419923	A	G	Missense_Mutation	SNP	p.Y537C
P-0043426-T01-IM6	ESR1	6	152265618	152265618	G	A	Missense_Mutation	SNP	p.M357I
P-0043644-T01-IM6	ESR1	6	152419923	152419923	A	C	Missense_Mutation	SNP	p.Y537S
P-0043648-T01-IM6	ESR1	6	152419922	152419922	T	A	Missense_Mutation	SNP	p.Y537N
P-0022869-T02-IM6	ESR1	6	152419926	152419926	A	G	Missense_Mutation	SNP	p.D538G
P-0041299-T01-IM6	ESR1	6	152419926	152419926	A	G	Missense_Mutation	SNP	p.D538G
P-0018552-T02-IM6	ESR1	6	152419922	152419922	T	A	Missense_Mutation	SNP	p.Y537N
P-0012278-T02-IM6	ESR1	6	152419926	152419926	A	G	Missense_Mutation	SNP	p.D538G
P-0009878-T01-IM5	ESR1	6	152419923	152419924	AT	CA	Missense_Mutation	DNP	p.Y537S
P-0013771-T01-IM5	ESR1	6	152419926	152419926	A	G	Missense_Mutation	SNP	p.D538G
P-0013771-T01-IM5	ESR1	6	152332832	152332832	G	C	Missense_Mutation	SNP	p.E380Q
P-0031684-T03-IM6	ESR1	6	152419926	152419926	A	G	Missense_Mutation	SNP	p.D538G
P-0041022-T01-IM6	ESR1	6	152419923	152419923	A	C	Missense_Mutation	SNP	p.Y537S
P-0004896-T02-IM6	ESR1	6	152419923	152419923	A	C	Missense_Mutation	SNP	p.Y537S
P-0033219-T02-IM6	ESR1	6	152419923	152419923	A	C	Missense_Mutation	SNP	p.Y537S
P-0003866-T04-IM6	ESR1	6	152419926	152419926	A	G	Missense_Mutation	SNP	p.D538G
P-0003866-T04-IM6	ESR1	6	152419922	152419922	T	C	Missense_Mutation	SNP	p.Y537H
P-0003866-T05-IM6	ESR1	6	152419926	152419926	A	G	Missense_Mutation	SNP	p.D538G
P-0038237-T03-IM6	ESR1	6	152419920	152419920	T	G	Missense_Mutation	SNP	p.L536R
P-0001207-T03-IM6	ESR1	6	152419923	152419923	A	C	Missense_Mutation	SNP	p.Y537S
P-0040200-T01-IM6	ESR1	6	152419923	152419923	A	C	Missense_Mutation	SNP	p.Y537S
P-0040001-T01-IM6	ESR1	6	152419926	152419926	A	G	Missense_Mutation	SNP	p.D538G
P-0000414-T01-IM3	ESR1	6	152382185	152382185	C	T	Missense_Mutation	SNP	p.S432L
P-0000435-T01-IM3	ESR1	6	152419926	152419926	A	G	Missense_Mutation	SNP	p.D538G
P-0001632-T01-IM3	ESR1	6	152419926	152419926	A	G	Missense_Mutation	SNP	p.D538G
P-0003656-T02-IM5	ESR1	6	152332832	152332832	G	C	Missense_Mutation	SNP	p.E380Q
P-0003958-T01-IM3	ESR1	6	152419926	152419926	A	G	Missense_Mutation	SNP	p.D538G
P-0003958-T01-IM3	ESR1	6	152419923	152419923	A	G	Missense_Mutation	SNP	p.Y537C
P-0010234-T01-IM5	ESR1	6	152419926	152419926	A	G	Missense_Mutation	SNP	p.D538G
P-0034496-T01-IM6	ESR1	6	152163749	152163760	GACGCCAGGGTG	CAC	In_Frame_Del	DEL	p.R157_G161delinsPR
P-0034683-T01-IM6	ESR1	6	152201873	152201873	C	T	Missense_Mutation	SNP	p.R243C
P-0034811-T01-IM6	ESR1	6	152419920	152419920	T	G	Missense_Mutation	SNP	p.L536R
P-0039857-T01-IM6	ESR1	6	152129076	152129076	C	G	Missense_Mutation	SNP	p.S10C
P-0039857-T01-IM6	ESR1	6	152265364	152265364	G	A	Missense_Mutation	SNP	p.D273N
P-0006866-T01-IM5	ESR1	6	152419923	152419923	A	C	Missense_Mutation	SNP	p.Y537S
P-0003933-T02-IM5	ESR1	6	152419923	152419923	A	C	Missense_Mutation	SNP	p.Y537S
P-0039276-T01-IM6	ESR1	6	152419926	152419926	A	G	Missense_Mutation	SNP	p.D538G
P-0039230-T01-IM6	ESR1	6	152419926	152419926	A	G	Missense_Mutation	SNP	p.D538G
P-0038993-T01-IM6	ESR1	6	152332832	152332832	G	C	Missense_Mutation	SNP	p.E380Q
P-0020707-T03-IM6	ESR1	6	152332832	152332832	G	C	Missense_Mutation	SNP	p.E380Q
P-0038627-T01-IM6	ESR1	6	152419926	152419926	A	G	Missense_Mutation	SNP	p.D538G
P-0006162-T01-IM5	ESR1	6	152332832	152332832	G	C	Missense_Mutation	SNP	p.E380Q
P-0006162-T01-IM5	ESR1	6	152419923	152419923	A	G	Missense_Mutation	SNP	p.Y537C
P-0006162-T01-IM5	ESR1	6	152265533	152265533	C	A	Missense_Mutation	SNP	p.S329Y
P-0026540-T02-IM6	ESR1	6	152419926	152419926	A	G	Missense_Mutation	SNP	p.D538G
P-0038724-T01-IM6	ESR1	6	152419926	152419926	A	G	Missense_Mutation	SNP	p.D538G
P-0033490-T02-IM6	ESR1	6	152419923	152419923	A	C	Missense_Mutation	SNP	p.Y537S
P-0034811-T02-IM6	ESR1	6	152419920	152419920	T	G	Missense_Mutation	SNP	p.L536R
P-0038586-T01-IM6	ESR1	6	152419923	152419923	A	C	Missense_Mutation	SNP	p.Y537S
P-0038681-T01-IM6	ESR1	6	152419926	152419926	A	G	Missense_Mutation	SNP	p.D538G
P-0038525-T01-IM6	ESR1	6	152419926	152419926	A	G	Missense_Mutation	SNP	p.D538G
P-0036694-T02-IM6	ESR1	6	152419926	152419926	A	G	Missense_Mutation	SNP	p.D538G
P-0006741-T03-IM6	ESR1	6	152419923	152419923	A	C	Missense_Mutation	SNP	p.Y537S
P-0002324-T03-IM6	ESR1	6	152419923	152419923	A	C	Missense_Mutation	SNP	p.Y537S
P-0001258-T01-IM3	ESR1	6	152415537	152415537	T	C	Missense_Mutation	SNP	p.S463P
P-0001258-T02-IM6	ESR1	6	152415537	152415537	T	C	Missense_Mutation	SNP	p.S463P
P-0013775-T01-IM5	ESR1	6	152332832	152332832	G	C	Missense_Mutation	SNP	p.E380Q
P-0014035-T01-IM5	ESR1	6	152419926	152419926	A	G	Missense_Mutation	SNP	p.D538G
P-0014378-T02-IM6	ESR1	6	152419926	152419926	A	G	Missense_Mutation	SNP	p.D538G
P-0015379-T01-IM6	ESR1	6	152419923	152419923	A	C	Missense_Mutation	SNP	p.Y537S
P-0015710-T02-IM6	ESR1	6	152419922	152419922	T	A	Missense_Mutation	SNP	p.Y537N
P-0015793-T01-IM6	ESR1	6	152419926	152419926	A	G	Missense_Mutation	SNP	p.D538G
P-0024496-T01-IM6	ESR1	6	152419926	152419926	A	G	Missense_Mutation	SNP	p.D538G
P-0024512-T01-IM6	ESR1	6	152419920	152419920	T	A	Missense_Mutation	SNP	p.L536H
P-0024563-T01-IM6	ESR1	6	152419926	152419926	A	G	Missense_Mutation	SNP	p.D538G
P-0024989-T01-IM6	ESR1	6	152419923	152419923	A	C	Missense_Mutation	SNP	p.Y537S
P-0025041-T01-IM6	ESR1	6	152419926	152419926	A	G	Missense_Mutation	SNP	p.D538G
P-0026330-T01-IM6	ESR1	6	152419922	152419922	T	A	Missense_Mutation	SNP	p.Y537N
P-0032381-T01-IM6	ESR1	6	152419926	152419926	A	G	Missense_Mutation	SNP	p.D538G
P-0032673-T02-IM6	ESR1	6	152129132	152129132	C	T	Missense_Mutation	SNP	p.P29S
P-0033220-T01-IM6	ESR1	6	152419922	152419922	T	A	Missense_Mutation	SNP	p.Y537N
P-0033434-T01-IM6	ESR1	6	152419923	152419923	A	C	Missense_Mutation	SNP	p.Y537S
P-0033604-T01-IM6	ESR1	6	152332832	152332832	G	C	Missense_Mutation	SNP	p.E380Q
P-0033604-T01-IM6	ESR1	6	152332804	152332804	G	C	Missense_Mutation	SNP	p.L370F
P-0033645-T01-IM6	ESR1	6	152419923	152419923	A	C	Missense_Mutation	SNP	p.Y537S
P-0033738-T01-IM6	ESR1	6	152419923	152419923	A	C	Missense_Mutation	SNP	p.Y537S
P-0034414-T01-IM6	ESR1	6	152382238	152382238	T	G	Missense_Mutation	SNP	p.S450A
P-0034449-T01-IM6	ESR1	6	152419923	152419923	A	C	Missense_Mutation	SNP	p.Y537S
P-0036934-T01-IM6	ESR1	6	152419926	152419926	A	G	Missense_Mutation	SNP	p.D538G
P-0036934-T01-IM6	ESR1	6	152419920	152419920	T	C	Missense_Mutation	SNP	p.L536P
P-0036726-T01-IM6	ESR1	6	152419923	152419923	A	C	Missense_Mutation	SNP	p.Y537S
P-0036514-T01-IM6	ESR1	6	152419926	152419926	A	G	Missense_Mutation	SNP	p.D538G
P-0036593-T01-IM6	ESR1	6	152419926	152419926	A	G	Missense_Mutation	SNP	p.D538G
P-0036319-T01-IM6	ESR1	6	152332832	152332832	G	A	Missense_Mutation	SNP	p.E380K
P-0011098-T02-IM6	ESR1	6	152419926	152419926	A	G	Missense_Mutation	SNP	p.D538G
P-0036125-T01-IM6	ESR1	6	152419926	152419926	A	G	Missense_Mutation	SNP	p.D538G
P-0035619-T01-IM6	ESR1	6	152419875	152419875	G	T	Missense_Mutation	SNP	p.G521V
P-0016952-T03-IM6	ESR1	6	152419919	152419924	CTCTAT	-	In_Frame_Del	DEL	p.L536_Y537del
P-0022909-T01-IM6	ESR1	6	152419923	152419923	A	C	Missense_Mutation	SNP	p.Y537S
P-0035508-T01-IM6	ESR1	6	152332832	152332832	G	A	Missense_Mutation	SNP	p.E380K
P-0012897-T02-IM5	ESR1	6	152419923	152419923	A	C	Missense_Mutation	SNP	p.Y537S
P-0022166-T02-IM6	ESR1	6	152419922	152419922	T	G	Missense_Mutation	SNP	p.Y537D
P-0031612-T01-IM6	ESR1	6	152419923	152419923	A	C	Missense_Mutation	SNP	p.Y537S
P-0031890-T01-IM6	ESR1	6	152415537	152415537	T	C	Missense_Mutation	SNP	p.S463P
P-0008179-T04-IM6	ESR1	6	152419926	152419926	A	G	Missense_Mutation	SNP	p.D538G
P-0033902-T01-IM6	ESR1	6	152419923	152419923	A	G	Missense_Mutation	SNP	p.Y537C
P-0021664-T02-IM6	ESR1	6	152419923	152419923	A	C	Missense_Mutation	SNP	p.Y537S
P-0006601-T02-IM6	ESR1	6	152419926	152419926	A	G	Missense_Mutation	SNP	p.D538G
P-0015097-T02-IM6	ESR1	6	152419923	152419923	A	C	Missense_Mutation	SNP	p.Y537S
P-0009333-T02-IM6	ESR1	6	152419926	152419926	A	G	Missense_Mutation	SNP	p.D538G
P-0011042-T02-IM6	ESR1	6	152419920	152419921	TC	AT	Missense_Mutation	DNP	p.L536H
P-0033321-T01-IM6	ESR1	6	152332832	152332832	G	C	Missense_Mutation	SNP	p.E380Q
P-0033322-T01-IM6	ESR1	6	152419923	152419923	A	C	Missense_Mutation	SNP	p.Y537S
P-0033381-T01-IM6	ESR1	6	152419923	152419923	A	C	Missense_Mutation	SNP	p.Y537S
P-0033482-T01-IM6	ESR1	6	152419923	152419923	A	C	Missense_Mutation	SNP	p.Y537S
P-0005688-T04-IM6	ESR1	6	152419923	152419923	A	C	Missense_Mutation	SNP	p.Y537S
P-0033296-T01-IM6	ESR1	6	152129372	152129372	A	C	Missense_Mutation	SNP	p.M109L
P-0033244-T01-IM6	ESR1	6	152419926	152419926	A	G	Missense_Mutation	SNP	p.D538G
P-0026876-T02-IM6	ESR1	6	152419926	152419926	A	G	Missense_Mutation	SNP	p.D538G
P-0028265-T02-IM6	ESR1	6	152419923	152419923	A	C	Missense_Mutation	SNP	p.Y537S
P-0032156-T01-IM6	ESR1	6	152419926	152419926	A	G	Missense_Mutation	SNP	p.D538G
P-0032552-T01-IM6	ESR1	6	152382152	152382154	TGG	-	In_Frame_Del	DEL	p.V422del
P-0031910-T01-IM6	ESR1	6	152419923	152419923	A	C	Missense_Mutation	SNP	p.Y537S
P-0031839-T01-IM6	ESR1	6	152419926	152419926	A	G	Missense_Mutation	SNP	p.D538G
P-0026670-T02-IM6	ESR1	6	152419923	152419923	A	G	Missense_Mutation	SNP	p.Y537C
P-0010508-T02-IM6	ESR1	6	152419926	152419926	A	G	Missense_Mutation	SNP	p.D538G
P-0030545-T02-IM6	ESR1	6	152419920	152419920	T	C	Missense_Mutation	SNP	p.L536P
P-0030930-T01-IM6	ESR1	6	152382214	152382215	GG	AA	Missense_Mutation	DNP	p.G442K
P-0003751-T02-IM6	ESR1	6	152419920	152419920	T	C	Missense_Mutation	SNP	p.L536P
P-0023160-T03-IM6	ESR1	6	152415574	152415574	T	G	Missense_Mutation	SNP	p.I475S
P-0011193-T02-IM6	ESR1	6	152419926	152419926	A	G	Missense_Mutation	SNP	p.D538G
P-0030379-T01-IM6	ESR1	6	152419923	152419923	A	G	Missense_Mutation	SNP	p.Y537C
P-0030379-T01-IM6	ESR1	6	152382149	152382149	G	A	Missense_Mutation	SNP	p.G420D
P-0030524-T01-IM6	ESR1	6	152332832	152332832	G	C	Missense_Mutation	SNP	p.E380Q
P-0030409-T01-IM6	ESR1	6	152163744	152163744	T	A	Missense_Mutation	SNP	p.D155E
P-0030251-T01-IM6	ESR1	6	152419923	152419923	A	C	Missense_Mutation	SNP	p.Y537S
P-0029988-T01-IM6	ESR1	6	152129227	152129227	C	G	Nonsense_Mutation	SNP	p.Y60*
P-0028926-T01-IM6	ESR1	6	152332832	152332832	G	C	Missense_Mutation	SNP	p.E380Q
P-0029412-T01-IM6	ESR1	6	152419922	152419922	T	A	Missense_Mutation	SNP	p.Y537N
P-0029412-T01-IM6	ESR1	6	152332904	152332904	T	A	Missense_Mutation	SNP	p.F404I
P-0029436-T01-IM6	ESR1	6	152419923	152419923	A	C	Missense_Mutation	SNP	p.Y537S
P-0029771-T01-IM6	ESR1	6	152419926	152419926	A	G	Missense_Mutation	SNP	p.D538G
P-0000422-T02-IM3	ESR1	6	152419926	152419926	A	G	Missense_Mutation	SNP	p.D538G
P-0008082-T01-IM5	ESR1	6	152419926	152419926	A	G	Missense_Mutation	SNP	p.D538G
P-0008712-T02-IM6	ESR1	6	152419926	152419926	A	G	Missense_Mutation	SNP	p.D538G
P-0015981-T02-IM6	ESR1	6	152332914	152332914	A	T	Missense_Mutation	SNP	p.N407I
P-0020030-T02-IM6	ESR1	6	152419923	152419923	A	G	Missense_Mutation	SNP	p.Y537C
P-0020868-T02-IM6	ESR1	6	152419939	152419939	G	C	Missense_Mutation	SNP	p.E542D
P-0028342-T01-IM6	ESR1	6	152332832	152332832	G	C	Missense_Mutation	SNP	p.E380Q
P-0028143-T01-IM6	ESR1	6	152265574	152265574	A	T	Missense_Mutation	SNP	p.M343L
P-0022593-T02-IM6	ESR1	6	152129208	152129208	A	T	Missense_Mutation	SNP	p.Y54F
P-0027710-T01-IM6	ESR1	6	152419926	152419926	A	G	Missense_Mutation	SNP	p.D538G
P-0027477-T01-IM6	ESR1	6	152419923	152419923	A	C	Missense_Mutation	SNP	p.Y537S
P-0006162-T02-IM6	ESR1	6	152332832	152332832	G	C	Missense_Mutation	SNP	p.E380Q
P-0006162-T02-IM6	ESR1	6	152419923	152419923	A	G	Missense_Mutation	SNP	p.Y537C
P-0027379-T01-IM6	ESR1	6	152419923	152419923	A	C	Missense_Mutation	SNP	p.Y537S
P-0026965-T01-IM6	ESR1	6	152382150	152382152	CAT	-	In_Frame_Del	DEL	p.M421del
P-0027190-T01-IM6	ESR1	6	152382128	152382128	A	G	Missense_Mutation	SNP	p.N413S
P-0027206-T01-IM6	ESR1	6	152419921	152419922	CT	TA	Missense_Mutation	DNP	p.Y537N
P-0027139-T01-IM6	ESR1	6	152332832	152332832	G	C	Missense_Mutation	SNP	p.E380Q
P-0015464-T02-IM6	ESR1	6	152419926	152419926	A	G	Missense_Mutation	SNP	p.D538G
P-0026889-T01-IM6	ESR1	6	152265533	152265533	C	T	Missense_Mutation	SNP	p.S329F
P-0025567-T02-IM6	ESR1	6	152419926	152419926	A	G	Missense_Mutation	SNP	p.D538G
P-0005042-T01-IM5	ESR1	6	152419926	152419926	A	G	Missense_Mutation	SNP	p.D538G
P-0006631-T04-IM6	ESR1	6	152332832	152332832	G	C	Missense_Mutation	SNP	p.E380Q
P-0026191-T01-IM6	ESR1	6	152419922	152419922	T	A	Missense_Mutation	SNP	p.Y537N
P-0026191-T01-IM6	ESR1	6	152265645	152265645	T	C	Splice_Site	SNP	p.X366_splice
P-0012632-T02-IM6	ESR1	6	152419926	152419926	A	G	Missense_Mutation	SNP	p.D538G
P-0014263-T02-IM6	ESR1	6	152419922	152419922	T	A	Missense_Mutation	SNP	p.Y537N
P-0001632-T02-IM6	ESR1	6	152419926	152419926	A	G	Missense_Mutation	SNP	p.D538G
P-0002841-T02-IM6	ESR1	6	152419926	152419926	A	G	Missense_Mutation	SNP	p.D538G
P-0003195-T02-IM6	ESR1	6	152419923	152419923	A	C	Missense_Mutation	SNP	p.Y537S
P-0003581-T03-IM6	ESR1	6	152419920	152419920	T	A	Missense_Mutation	SNP	p.L536H
P-0003581-T04-IM6	ESR1	6	152419920	152419920	T	A	Missense_Mutation	SNP	p.L536H
P-0003866-T03-IM6	ESR1	6	152419922	152419922	T	C	Missense_Mutation	SNP	p.Y537H
P-0004023-T02-IM5	ESR1	6	152419926	152419926	A	G	Missense_Mutation	SNP	p.D538G
P-0004314-T02-IM6	ESR1	6	152419926	152419926	A	G	Missense_Mutation	SNP	p.D538G
P-0006169-T02-IM6	ESR1	6	152419922	152419922	T	A	Missense_Mutation	SNP	p.Y537N
P-0006283-T02-IM6	ESR1	6	152419923	152419923	A	C	Missense_Mutation	SNP	p.Y537S
P-0008334-T02-IM6	ESR1	6	152419923	152419923	A	G	Missense_Mutation	SNP	p.Y537C
P-0011567-T02-IM6	ESR1	6	152265405	152265405	G	C	Missense_Mutation	SNP	p.M286I
P-0013219-T02-IM6	ESR1	6	152419926	152419926	A	G	Missense_Mutation	SNP	p.D538G
P-0015063-T02-IM6	ESR1	6	152419926	152419926	A	G	Missense_Mutation	SNP	p.D538G
P-0015097-T01-IM6	ESR1	6	152419923	152419923	A	C	Missense_Mutation	SNP	p.Y537S
P-0015494-T01-IM6	ESR1	6	152419958	152419958	C	G	Missense_Mutation	SNP	p.L549V
P-0015568-T02-IM6	ESR1	6	152419893	152419901	GCATGAAGT	-	In_Frame_Del	DEL	p.M528_C530del
P-0015670-T01-IM6	ESR1	6	152419884	152419884	A	T	Missense_Mutation	SNP	p.H524L
P-0015710-T01-IM6	ESR1	6	152419922	152419922	T	A	Missense_Mutation	SNP	p.Y537N
P-0015957-T01-IM6	ESR1	6	152419926	152419926	A	G	Missense_Mutation	SNP	p.D538G
P-0015981-T01-IM6	ESR1	6	152332914	152332914	A	T	Missense_Mutation	SNP	p.N407I
P-0016212-T01-IM6	ESR1	6	152419926	152419926	A	G	Missense_Mutation	SNP	p.D538G
P-0016226-T01-IM6	ESR1	6	152419926	152419926	A	G	Missense_Mutation	SNP	p.D538G
P-0016475-T01-IM6	ESR1	6	152419920	152419920	T	A	Missense_Mutation	SNP	p.L536H
P-0016551-T01-IM6	ESR1	6	152419926	152419926	A	G	Missense_Mutation	SNP	p.D538G
P-0016699-T01-IM6	ESR1	6	152419920	152419920	T	A	Missense_Mutation	SNP	p.L536H
P-0016721-T01-IM6	ESR1	6	152382214	152382214	G	A	Missense_Mutation	SNP	p.G442R
P-0016952-T02-IM6	ESR1	6	152419926	152419926	A	G	Missense_Mutation	SNP	p.D538G
P-0016991-T02-IM6	ESR1	6	152129456	152129456	A	C	Missense_Mutation	SNP	p.S137R
P-0017026-T01-IM6	ESR1	6	152419923	152419923	A	C	Missense_Mutation	SNP	p.Y537S
P-0017116-T01-IM6	ESR1	6	152419923	152419923	A	G	Missense_Mutation	SNP	p.Y537C
P-0017116-T01-IM6	ESR1	6	152265616	152265616	A	G	Missense_Mutation	SNP	p.M357V
P-0017181-T01-IM6	ESR1	6	152419926	152419926	A	G	Missense_Mutation	SNP	p.D538G
P-0017257-T01-IM6	ESR1	6	152419923	152419923	A	C	Missense_Mutation	SNP	p.Y537S
P-0017292-T01-IM6	ESR1	6	152419926	152419926	A	G	Missense_Mutation	SNP	p.D538G
P-0017478-T01-IM6	ESR1	6	152332832	152332832	G	C	Missense_Mutation	SNP	p.E380Q
P-0017485-T01-IM6	ESR1	6	152419926	152419926	A	G	Missense_Mutation	SNP	p.D538G
P-0017562-T01-IM5	ESR1	6	152419926	152419926	A	G	Missense_Mutation	SNP	p.D538G
P-0017616-T01-IM5	ESR1	6	152419920	152419920	T	A	Missense_Mutation	SNP	p.L536H
P-0017820-T01-IM6	ESR1	6	152419922	152419922	T	A	Missense_Mutation	SNP	p.Y537N
P-0018227-T01-IM6	ESR1	6	152419923	152419923	A	C	Missense_Mutation	SNP	p.Y537S
P-0018309-T01-IM6	ESR1	6	152419923	152419923	A	C	Missense_Mutation	SNP	p.Y537S
P-0018630-T01-IM6	ESR1	6	152419923	152419923	A	C	Missense_Mutation	SNP	p.Y537S
P-0018650-T01-IM6	ESR1	6	152419922	152419922	T	A	Missense_Mutation	SNP	p.Y537N
P-0018719-T01-IM6	ESR1	6	152419923	152419923	A	C	Missense_Mutation	SNP	p.Y537S
P-0019025-T01-IM6	ESR1	6	152419926	152419926	A	G	Missense_Mutation	SNP	p.D538G
P-0019103-T01-IM6	ESR1	6	152419926	152419926	A	G	Missense_Mutation	SNP	p.D538G
P-0019118-T01-IM6	ESR1	6	152332832	152332832	G	C	Missense_Mutation	SNP	p.E380Q
P-0019118-T01-IM6	ESR1	6	152419922	152419922	T	A	Missense_Mutation	SNP	p.Y537N
P-0019166-T01-IM6	ESR1	6	152419923	152419923	A	C	Missense_Mutation	SNP	p.Y537S
P-0019190-T01-IM6	ESR1	6	152265456	152265456	G	C	Missense_Mutation	SNP	p.K303N
P-0019677-T01-IM6	ESR1	6	152419926	152419926	A	G	Missense_Mutation	SNP	p.D538G
P-0019798-T01-IM6	ESR1	6	152419926	152419926	A	G	Missense_Mutation	SNP	p.D538G
P-0019878-T01-IM6	ESR1	6	152419871	152419897	AAAGGCATGGAGCATCTGTACAGCATG	CATGCTGTAC	Frame_Shift_Del	DEL	p.K520Hfs*13
P-0020060-T01-IM6	ESR1	6	152419926	152419926	A	G	Missense_Mutation	SNP	p.D538G
P-0020225-T01-IM6	ESR1	6	152265643	152265644	-	GT	Frame_Shift_Ins	INS	p.G366fs
P-0020360-T01-IM6	ESR1	6	152419923	152419923	A	C	Missense_Mutation	SNP	p.Y537S
P-0025808-T01-IM6	ESR1	6	152419923	152419923	A	G	Missense_Mutation	SNP	p.Y537C
P-0025763-T01-IM6	ESR1	6	152419926	152419926	A	G	Missense_Mutation	SNP	p.D538G
P-0003281-T02-IM6	ESR1	6	152419926	152419926	A	G	Missense_Mutation	SNP	p.D538G
P-0025476-T01-IM6	ESR1	6	152129346	152129355	TCAACAGCGT	GC	Frame_Shift_Del	DEL	p.L100Rfs*54
P-0000152-T02-IM5	ESR1	6	152419926	152419926	A	G	Missense_Mutation	SNP	p.D538G
P-0001566-T01-IM3	ESR1	6	152419926	152419926	A	G	Missense_Mutation	SNP	p.D538G
P-0001797-T01-IM3	ESR1	6	152382152	152382154	TGG	-	In_Frame_Del	DEL	p.V422del
P-0001952-T01-IM3	ESR1	6	152419950	152419950	C	A	Missense_Mutation	SNP	p.A546D
P-0002667-T01-IM3	ESR1	6	152419926	152419926	A	G	Missense_Mutation	SNP	p.D538G
P-0003950-T01-IM5	ESR1	6	152419926	152419926	A	G	Missense_Mutation	SNP	p.D538G
P-0006650-T01-IM5	ESR1	6	152419926	152419926	A	G	Missense_Mutation	SNP	p.D538G
P-0008179-T03-IM6	ESR1	6	152419922	152419922	T	A	Missense_Mutation	SNP	p.Y537N
P-0009821-T01-IM5	ESR1	6	152419923	152419923	A	G	Missense_Mutation	SNP	p.Y537C
P-0009988-T01-IM5	ESR1	6	152419922	152419922	T	A	Missense_Mutation	SNP	p.Y537N
P-0010728-T02-IM5	ESR1	6	152129487	152129487	C	A	Missense_Mutation	SNP	p.P147Q
P-0011042-T01-IM5	ESR1	6	152419920	152419921	TC	AT	Missense_Mutation	DNP	p.L536H
P-0011398-T01-IM5	ESR1	6	152382151	152382151	A	G	Missense_Mutation	SNP	p.M421V
P-0013041-T01-IM5	ESR1	6	152419923	152419923	A	C	Missense_Mutation	SNP	p.Y537S
P-0013105-T01-IM5	ESR1	6	152419926	152419926	A	G	Missense_Mutation	SNP	p.D538G
P-0013262-T01-IM5	ESR1	6	152419975	152419988	CCGTGGAGGGGCAT	-	Frame_Shift_Del	DEL	p.A558Dfs*88
P-0014263-T01-IM6	ESR1	6	152419923	152419923	A	G	Missense_Mutation	SNP	p.Y537C
P-0014267-T02-IM6	ESR1	6	152419926	152419926	A	G	Missense_Mutation	SNP	p.D538G
P-0014431-T01-IM6	ESR1	6	152419923	152419923	A	G	Missense_Mutation	SNP	p.Y537C
P-0020265-T03-IM6	ESR1	6	152419926	152419926	A	G	Missense_Mutation	SNP	p.D538G
P-0023421-T01-IM6	ESR1	6	152419926	152419926	A	G	Missense_Mutation	SNP	p.D538G
P-0025305-T01-IM6	ESR1	6	152332832	152332832	G	C	Missense_Mutation	SNP	p.E380Q
P-0003958-T03-IM6	ESR1	6	152419923	152419923	A	G	Missense_Mutation	SNP	p.Y537C
P-0025256-T01-IM6	ESR1	6	152332832	152332832	G	C	Missense_Mutation	SNP	p.E380Q
P-0025256-T01-IM6	ESR1	6	152265533	152265533	C	T	Missense_Mutation	SNP	p.S329F
P-0024403-T01-IM6	ESR1	6	152419922	152419922	T	A	Missense_Mutation	SNP	p.Y537N
P-0024330-T01-IM6	ESR1	6	152419926	152419926	A	G	Missense_Mutation	SNP	p.D538G
P-0022805-T01-IM6	ESR1	6	152419916	152419916	C	T	Missense_Mutation	SNP	p.P535S
P-0024021-T01-IM6	ESR1	6	152419926	152419926	A	G	Missense_Mutation	SNP	p.D538G
P-0018719-T02-IM6	ESR1	6	152419923	152419923	A	C	Missense_Mutation	SNP	p.Y537S
P-0023992-T01-IM6	ESR1	6	152419926	152419926	A	G	Missense_Mutation	SNP	p.D538G
P-0023835-T01-IM6	ESR1	6	152419920	152419920	T	A	Missense_Mutation	SNP	p.L536H
P-0023705-T01-IM6	ESR1	6	152419926	152419926	A	G	Missense_Mutation	SNP	p.D538G
P-0021984-T01-IM6	ESR1	6	152419922	152419922	T	A	Missense_Mutation	SNP	p.Y537N
P-0023454-T01-IM6	ESR1	6	152332832	152332832	G	C	Missense_Mutation	SNP	p.E380Q
P-0009122-T02-IM6	ESR1	6	152419926	152419926	A	G	Missense_Mutation	SNP	p.D538G
P-0006631-T03-IM6	ESR1	6	152332832	152332832	G	C	Missense_Mutation	SNP	p.E380Q
P-0006631-T03-IM6	ESR1	6	152265598	152265598	G	A	Missense_Mutation	SNP	p.D351N
P-0014903-T02-IM6	ESR1	6	152419926	152419926	A	G	Missense_Mutation	SNP	p.D538G
P-0023224-T01-IM6	ESR1	6	152419926	152419926	A	G	Missense_Mutation	SNP	p.D538G
P-0009821-T02-IM6	ESR1	6	152419923	152419923	A	G	Missense_Mutation	SNP	p.Y537C
P-0023173-T01-IM6	ESR1	6	152332832	152332832	G	C	Missense_Mutation	SNP	p.E380Q
P-0022978-T01-IM6	ESR1	6	152419926	152419926	A	G	Missense_Mutation	SNP	p.D538G
P-0022933-T01-IM6	ESR1	6	152419923	152419923	A	C	Missense_Mutation	SNP	p.Y537S
P-0022601-T01-IM6	ESR1	6	152419884	152419884	A	T	Missense_Mutation	SNP	p.H524L
P-0021984-T02-IM6	ESR1	6	152419922	152419922	T	A	Missense_Mutation	SNP	p.Y537N
P-0002841-T03-IM6	ESR1	6	152419926	152419926	A	G	Missense_Mutation	SNP	p.D538G
P-0022231-T01-IM6	ESR1	6	152129319	152129319	C	G	Missense_Mutation	SNP	p.S91C
P-0021845-T01-IM6	ESR1	6	152419926	152419926	A	G	Missense_Mutation	SNP	p.D538G
P-0021845-T01-IM6	ESR1	6	152420023	152420024	-	G	Frame_Shift_Ins	INS	p.A571Gfs*80
P-0021943-T01-IM6	ESR1	6	152419926	152419926	A	G	Missense_Mutation	SNP	p.D538G
P-0021895-T01-IM6	ESR1	6	152419923	152419923	A	C	Missense_Mutation	SNP	p.Y537S
P-0021683-T01-IM6	ESR1	6	152419926	152419926	A	G	Missense_Mutation	SNP	p.D538G
P-0021751-T01-IM6	ESR1	6	152419926	152419926	A	G	Missense_Mutation	SNP	p.D538G
P-0021580-T01-IM6	ESR1	6	152419926	152419926	A	G	Missense_Mutation	SNP	p.D538G
P-0021195-T01-IM6	ESR1	6	152332832	152332832	G	C	Missense_Mutation	SNP	p.E380Q
P-0021195-T01-IM6	ESR1	6	152332804	152332804	G	C	Missense_Mutation	SNP	p.L370F
P-0021148-T01-IM6	ESR1	6	152419926	152419926	A	G	Missense_Mutation	SNP	p.D538G
P-0020265-T02-IM6	ESR1	6	152419926	152419926	A	G	Missense_Mutation	SNP	p.D538G
P-0007231-T02-IM6	ESR1	6	152332832	152332832	G	C	Missense_Mutation	SNP	p.E380Q
P-0000152-T03-IM6	ESR1	6	152419926	152419926	A	G	Missense_Mutation	SNP	p.D538G
P-0020762-T01-IM6	ESR1	6	152332832	152332832	G	C	Missense_Mutation	SNP	p.E380Q
P-0006676-T01-IM5	ESR1	6	152332832	152332832	G	C	Missense_Mutation	SNP	p.E380Q
P-0003581-T01-IM5	ESR1	6	152419926	152419926	A	G	Missense_Mutation	SNP	p.D538G
P-0000607-T01-IM3	ESR1	6	152419920	152419921	TC	AG	Missense_Mutation	DNP	p.L536Q
P-0002975-T02-IM5	ESR1	6	152419926	152419926	A	G	Missense_Mutation	SNP	p.D538G
P-0006169-T01-IM5	ESR1	6	152419922	152419923	-	ATGACC	In_Frame_Ins	INS	p.D538_L539insHD
P-0006169-T01-IM5	ESR1	6	152419922	152419923	TA	AG	Missense_Mutation	DNP	p.Y537S
P-0003877-T01-IM5	ESR1	6	152419926	152419926	A	G	Missense_Mutation	SNP	p.D538G
P-0000274-T01-IM3	ESR1	6	152419870	152419871	-	A	Frame_Shift_Ins	INS	p.G521Rfs*18
P-0002562-T01-IM3	ESR1	6	152332832	152332832	G	C	Missense_Mutation	SNP	p.E380Q
P-0014702-T01-IM6	ESR1	6	152419923	152419923	A	C	Missense_Mutation	SNP	p.Y537S
P-0007282-T01-IM5	ESR1	6	152419926	152419926	A	G	Missense_Mutation	SNP	p.D538G
P-0004314-T01-IM5	ESR1	6	152419926	152419926	A	G	Missense_Mutation	SNP	p.D538G
P-0014907-T01-IM6	ESR1	6	152332832	152332832	G	C	Missense_Mutation	SNP	p.E380Q
P-0000612-T01-IM3	ESR1	6	152419926	152419926	A	G	Missense_Mutation	SNP	p.D538G
P-0004987-T01-IM5	ESR1	6	152419926	152419926	A	G	Missense_Mutation	SNP	p.D538G
P-0007559-T01-IM5	ESR1	6	152419923	152419923	A	G	Missense_Mutation	SNP	p.Y537C
P-0002232-T01-IM3	ESR1	6	152419926	152419926	A	G	Missense_Mutation	SNP	p.D538G
P-0007087-T01-IM5	ESR1	6	152419926	152419926	A	G	Missense_Mutation	SNP	p.D538G
P-0003950-T02-IM5	ESR1	6	152419922	152419922	T	A	Missense_Mutation	SNP	p.Y537N
P-0004104-T01-IM5	ESR1	6	152419923	152419923	A	G	Missense_Mutation	SNP	p.Y537C
P-0012897-T01-IM5	ESR1	6	152419923	152419923	A	C	Missense_Mutation	SNP	p.Y537S
P-0013507-T01-IM5	ESR1	6	152419923	152419923	A	C	Missense_Mutation	SNP	p.Y537S
P-0005972-T01-IM5	ESR1	6	152419920	152419920	T	C	Missense_Mutation	SNP	p.L536P
P-0004295-T01-IM5	ESR1	6	152415531	152415531	T	G	Missense_Mutation	SNP	p.F461V
P-0003958-T02-IM5	ESR1	6	152419923	152419923	A	G	Missense_Mutation	SNP	p.Y537C
P-0013510-T01-IM5	ESR1	6	152332899	152332899	T	A	Missense_Mutation	SNP	p.L402Q
P-0010925-T01-IM5	ESR1	6	152332832	152332832	G	C	Missense_Mutation	SNP	p.E380Q
P-0000015-T01-IM3	ESR1	6	152419920	152419920	T	A	Missense_Mutation	SNP	p.L536H
P-0001952-T02-IM3	ESR1	6	152419950	152419950	C	A	Missense_Mutation	SNP	p.A546D
P-0001952-T02-IM3	ESR1	6	152419914	152419914	T	A	Missense_Mutation	SNP	p.V534E
P-0000288-T01-IM3	ESR1	6	152419923	152419923	A	C	Missense_Mutation	SNP	p.Y537S
P-0010069-T01-IM5	ESR1	6	152419920	152419920	T	G	Missense_Mutation	SNP	p.L536R
P-0001935-T01-IM3	ESR1	6	152419922	152419922	T	A	Missense_Mutation	SNP	p.Y537N
P-0002387-T01-IM3	ESR1	6	152419926	152419926	A	G	Missense_Mutation	SNP	p.D538G
P-0006051-T01-IM5	ESR1	6	152419926	152419926	A	G	Missense_Mutation	SNP	p.D538G
P-0007564-T01-IM5	ESR1	6	152419926	152419926	A	G	Missense_Mutation	SNP	p.D538G
P-0001508-T01-IM3	ESR1	6	152419923	152419923	A	G	Missense_Mutation	SNP	p.Y537C
P-0005153-T01-IM5	ESR1	6	152419922	152419922	T	A	Missense_Mutation	SNP	p.Y537N
P-0005153-T01-IM5	ESR1	6	152382152	152382154	TGG	-	In_Frame_Del	DEL	p.V422del
P-0003224-T01-IM5	ESR1	6	152419926	152419926	A	G	Missense_Mutation	SNP	p.D538G
P-0004611-T01-IM5	ESR1	6	152419923	152419923	A	C	Missense_Mutation	SNP	p.Y537S
P-0002617-T02-IM5	ESR1	6	152332832	152332832	G	C	Missense_Mutation	SNP	p.E380Q
P-0000471-T01-IM3	ESR1	6	152419926	152419926	A	G	Missense_Mutation	SNP	p.D538G
P-0003375-T01-IM5	ESR1	6	152419923	152419923	A	C	Missense_Mutation	SNP	p.Y537S
P-0001979-T01-IM3	ESR1	6	152419926	152419926	A	G	Missense_Mutation	SNP	p.D538G
P-0003882-T01-IM5	ESR1	6	152332832	152332832	G	C	Missense_Mutation	SNP	p.E380Q
P-0003265-T01-IM5	ESR1	6	152419920	152419920	T	G	Missense_Mutation	SNP	p.L536R
P-0004289-T01-IM5	ESR1	6	152419926	152419926	A	G	Missense_Mutation	SNP	p.D538G
P-0001061-T01-IM3	ESR1	6	152419922	152419922	T	A	Missense_Mutation	SNP	p.Y537N
P-0000201-T01-IM3	ESR1	6	152419909	152419909	C	G	Missense_Mutation	SNP	p.N532K
P-0000955-T01-IM3	ESR1	6	152332832	152332832	G	C	Missense_Mutation	SNP	p.E380Q
P-0004388-T01-IM5	ESR1	6	152332832	152332832	G	C	Missense_Mutation	SNP	p.E380Q
P-0004264-T01-IM5	ESR1	6	152332832	152332832	G	C	Missense_Mutation	SNP	p.E380Q
P-0002228-T01-IM3	ESR1	6	152265578	152265578	G	A	Missense_Mutation	SNP	p.G344D
P-0004450-T01-IM5	ESR1	6	152332832	152332832	G	C	Missense_Mutation	SNP	p.E380Q
P-0001715-T01-IM3	ESR1	6	152419938	152419938	A	G	Missense_Mutation	SNP	p.E542G
P-0001990-T01-IM3	ESR1	6	152419923	152419923	A	C	Missense_Mutation	SNP	p.Y537S
P-0003634-T01-IM5	ESR1	6	152419926	152419926	A	G	Missense_Mutation	SNP	p.D538G
P-0000861-T01-IM3	ESR1	6	152419926	152419926	A	G	Missense_Mutation	SNP	p.D538G
P-0003393-T01-IM5	ESR1	6	152419922	152419922	T	A	Missense_Mutation	SNP	p.Y537N
P-0001751-T01-IM3	ESR1	6	152419922	152419922	T	G	Missense_Mutation	SNP	p.Y537D
P-0000468-T01-IM3	ESR1	6	152419926	152419926	A	G	Missense_Mutation	SNP	p.D538G
P-0003147-T01-IM5	ESR1	6	152382143	152382143	T	A	Missense_Mutation	SNP	p.V418E
P-0003787-T01-IM5	ESR1	6	152419923	152419923	A	C	Missense_Mutation	SNP	p.Y537S
P-0001483-T01-IM3	ESR1	6	152382185	152382185	C	T	Missense_Mutation	SNP	p.S432L
P-0004455-T01-IM5	ESR1	6	152265528	152265533	CTATTC	-	In_Frame_Del	DEL	p.Y328_S329del
P-0003142-T01-IM5	ESR1	6	152419923	152419923	A	C	Missense_Mutation	SNP	p.Y537S
P-0000965-T01-IM3	ESR1	6	152419923	152419923	A	C	Missense_Mutation	SNP	p.Y537S
P-0000224-T01-IM3	ESR1	6	152419923	152419923	A	C	Missense_Mutation	SNP	p.Y537S
P-0007671-T01-IM5	ESR1	6	152419922	152419922	T	A	Missense_Mutation	SNP	p.Y537N
P-0005508-T01-IM5	ESR1	6	152419922	152419922	T	A	Missense_Mutation	SNP	p.Y537N
P-0007327-T01-IM5	ESR1	6	152415582	152415582	G	C	Missense_Mutation	SNP	p.V478L
P-0005219-T01-IM5	ESR1	6	152419923	152419923	A	C	Missense_Mutation	SNP	p.Y537S
P-0006854-T01-IM5	ESR1	6	152419923	152419923	A	C	Missense_Mutation	SNP	p.Y537S
P-0005360-T01-IM5	ESR1	6	152419926	152419926	A	G	Missense_Mutation	SNP	p.D538G
P-0005360-T01-IM5	ESR1	6	152382214	152382214	G	C	Missense_Mutation	SNP	p.G442R
P-0004183-T02-IM5	ESR1	6	152419926	152419926	A	G	Missense_Mutation	SNP	p.D538G
P-0004974-T01-IM5	ESR1	6	152332832	152332832	G	C	Missense_Mutation	SNP	p.E380Q
P-0005495-T01-IM5	ESR1	6	152419926	152419926	A	G	Missense_Mutation	SNP	p.D538G
P-0009641-T01-IM5	ESR1	6	152419926	152419926	A	G	Missense_Mutation	SNP	p.D538G
P-0008104-T01-IM5	ESR1	6	152415537	152415537	T	C	Missense_Mutation	SNP	p.S463P
P-0008760-T01-IM5	ESR1	6	152419923	152419923	A	C	Missense_Mutation	SNP	p.Y537S
P-0008760-T01-IM5	ESR1	6	152419922	152419922	T	A	Missense_Mutation	SNP	p.Y537N
P-0005785-T01-IM5	ESR1	6	152419926	152419926	A	G	Missense_Mutation	SNP	p.D538G
P-0005120-T01-IM5	ESR1	6	152415547	152415547	T	A	Missense_Mutation	SNP	p.L466Q
P-0004702-T02-IM5	ESR1	6	152419923	152419923	A	C	Missense_Mutation	SNP	p.Y537S
P-0004896-T01-IM5	ESR1	6	152419920	152419920	T	A	Missense_Mutation	SNP	p.L536H
P-0009333-T01-IM5	ESR1	6	152419926	152419926	A	G	Missense_Mutation	SNP	p.D538G
P-0006074-T01-IM5	ESR1	6	152419920	152419920	T	C	Missense_Mutation	SNP	p.L536P
P-0008334-T01-IM5	ESR1	6	152419923	152419923	A	G	Missense_Mutation	SNP	p.Y537C
P-0006609-T01-IM5	ESR1	6	152419923	152419923	A	C	Missense_Mutation	SNP	p.Y537S
P-0005416-T01-IM5	ESR1	6	152419926	152419926	A	G	Missense_Mutation	SNP	p.D538G
P-0005268-T02-IM5	ESR1	6	152419923	152419923	A	C	Missense_Mutation	SNP	p.Y537S
P-0001184-T02-IM5	ESR1	6	152419926	152419926	A	G	Missense_Mutation	SNP	p.D538G
P-0004388-T02-IM5	ESR1	6	152332832	152332832	G	C	Missense_Mutation	SNP	p.E380Q
P-0014435-T01-IM6	ESR1	6	152382152	152382154	TGG	-	In_Frame_Del	DEL	p.V422del
P-0010728-T01-IM5	ESR1	6	152129487	152129487	C	A	Missense_Mutation	SNP	p.P147Q
P-0006161-T03-IM5	ESR1	6	152332832	152332832	G	C	Missense_Mutation	SNP	p.E380Q
P-0011373-T01-IM5	ESR1	6	152163758	152163758	G	A	Missense_Mutation	SNP	p.G160D
P-0011463-T01-IM5	ESR1	6	152201902	152201902	A	T	Missense_Mutation	SNP	p.K252N
P-0013491-T01-IM5	ESR1	6	152419926	152419926	A	G	Missense_Mutation	SNP	p.D538G
P-0004289-T02-IM6	ESR1	6	152419926	152419926	A	G	Missense_Mutation	SNP	p.D538G
P-0008179-T02-IM5	ESR1	6	152419923	152419923	A	C	Missense_Mutation	SNP	p.Y537S
P-0010684-T01-IM5	ESR1	6	152419926	152419926	A	G	Missense_Mutation	SNP	p.D538G
P-0004728-T02-IM5	ESR1	6	152419923	152419923	A	C	Missense_Mutation	SNP	p.Y537S
P-0012805-T01-IM5	ESR1	6	152419923	152419923	A	C	Missense_Mutation	SNP	p.Y537S
P-0014130-T01-IM5	ESR1	6	152419926	152419926	A	G	Missense_Mutation	SNP	p.D538G
P-0012512-T01-IM5	ESR1	6	152419923	152419923	A	C	Missense_Mutation	SNP	p.Y537S
P-0004183-T03-IM5	ESR1	6	152419926	152419926	A	G	Missense_Mutation	SNP	p.D538G
P-0014407-T01-IM6	ESR1	6	152419926	152419926	A	G	Missense_Mutation	SNP	p.D538G
P-0013623-T01-IM5	ESR1	6	152419923	152419923	A	C	Missense_Mutation	SNP	p.Y537S
P-0014369-T01-IM6	ESR1	6	152332832	152332832	G	C	Missense_Mutation	SNP	p.E380Q
P-0014369-T01-IM6	ESR1	6	152415471	152415673	CCTCATCCTCTTTGAGCTTCTCTCTCTCACTCTCTCTCTGCGCATTCAGGAGTGTACACATTTCTGTCCAGCACCCTGAAGTCTCTGGAAGAGAAGGACCATATCCACCGAGTCCTGGACAAGATCACAGACACTTTGATCCACCTGATGGCCAAGGCAGGCCTGACCCTGCAGCAGCAGCACCAGCGGCTGGCCCAGCTCCT	-	Splice_Site	DEL	p.X457_splice
P-0011415-T01-IM5	ESR1	6	152419923	152419923	A	G	Missense_Mutation	SNP	p.Y537C
P-0001558-T02-IM5	ESR1	6	152419923	152419923	A	C	Missense_Mutation	SNP	p.Y537S
P-0011552-T01-IM5	ESR1	6	152419926	152419926	A	G	Missense_Mutation	SNP	p.D538G
P-0008910-T02-IM5	ESR1	6	152419920	152419920	T	A	Missense_Mutation	SNP	p.L536H
P-0010933-T01-IM5	ESR1	6	152419923	152419923	A	C	Missense_Mutation	SNP	p.Y537S
P-0078544-T02-IM7	ESR1	6	152415531	152415531	T	G	Missense_Mutation	SNP	p.F461V
