# Supplementary material for: Somatic estrogen receptor α mutations that induce dimerization promote receptor activity and breast cancer proliferation
Source: J Clin Invest. 2024 Jan 2;134(1):e163242. doi: 10.1172/JCI163242 (PMC10760953; doi:10.1172/JCI163242)
Supplement: Supporting data values [file jci-134-163242-s232.xlsx]

## Sheet: Fig1C
	DMSO			10nM E2
EV	0.175861	0.277671	0.271362	3.22531	3.00761	2.53556
WT	0.385666	0.373487	0.322108	4.20219	4.19475	4.33721
G344D	0.357795	0.36327	0.551609	4.32066	4.55953	4.85261
E380Q	0.959387	1.07474	1.00905	7.2688	7.44457	8.14711
V422del	0.8234	0.857573	0.750785	2.37365	2.5848	2.39305
G442R	0.913484	1.09967	1.03229	9.56374	8.61774	8.30555
F461V	0.923749	0.929138	0.932124	7.41681	7.6471	7.34421
S463P	0.564519	0.629799	0.522699	3.49999	3.45479	3.49407
L469V	0.718769	0.775638	1.11413	5.14253	5.16934	4.76791
Y537S	10.7369	9.71502	11.3492	9.86508	7.89012	7.83751

## Sheet: Fig1D
Day	MCF7+0.5dox						MCF7+0.5dox+10nME2						V422del+0.5dox						G442R+0.5dox						F461V+0.5dox						S463P+0.5dox						L469V+0.5dox
0		247.664	248.578	234.069	278.213	262.806	146.988	187.606	307.925	226.788	222.949	345.028	237.895	203.421	158.021	142.989	155.355	240.027	343.935	259.433	198.763	207.427	203.738	304.327	282.566	241.322	394.031	171.123	203.773	248.135		325.374	188.194	240.415	240.434	275.507	225.373	199.976	175.925	176.254	182.405	207.271
2	958.12	705.762	689.393	661.472	879.566	825.32	1159.66	937.417	772.687	627.672	785.099	949.825	609.119	488.724	389.33	408.329	480.327	675.799	1134.7	585.049	583.551	606.74	876.305	840.998	842.663	700.374	607.004	657.372	626.056	862.33	743.82	503.941	470.813	468.027	480.021	768.908	553.294	530.314	525.487	475.225	553.84	521.43
5	1158.39	786.745	671.14	709.274	924.615	897.324	4626.71	4166.54	5075.37	4140.41	4511.12	4644.21	1822.49	1044.75	900.164	880.303	1211.26	1286.24	3136.15	2330.17	1768.69	1852.46	1724.79	2752.71	4144.11	3352.15	3359.7	3058.93	4352.59	3637.33	2154.98	1766.84	1166.85	1491.42	1108.07	1631.48	1122.49	1046.69	800.943	978.264	802.912	1187
7	912.376	619.467	644.737	535.707	576.509	601.236	4505.45	4619.45	3795.83	3023.16	3757.35	4114.44	2430.59	1619.86	1925.48	1348.92	1770.61	1968.79	5222.13	3908.68	3170.95	2290.27	3840.72	4323.82	4345.81	3916.83	3584.82	3265.24	3790.19	4407.24	3135.15	2892.24	2655.17	2756.4	2730.42	3032.67	1809.37	1373.64	1324.85	1224.41	1541.31	1698.63
9	657.86	280.366	328.386	405.804	479.476	723.638	9052.43	6325.69	5867.51	5897.71	6382.91	7737.44	3513.28	2085.52	2167.83	2697.88	2419.25	3072.92	6943.37	5349.53	4421.83	4799.55	5908.7	5759.24	8964.04	5733.26	5388.48	5397.43	5278.09	6310.32	6986.02	5434.83	4198.81	4760.47	4651.88	5700.47	3357.46	2513.52	2691.41	2241.3	1959.52	3792.08

## Sheet: Fig1E
Day	V422del	G442R	S463P	F461V	Vec	WT	Y537S
0	0	0	0	0	-2.51328e-14	1.99522e-14	2.70795e-14
3	288.128	254.95	350.819	418.13	155.004	135.765	317.455
5	605.365	624.645	867.862	1197.24	224.435	426.558	1041.69
7	1026.31	1242.65	1456	2218.05	498.535	327.21	1716.48

## Sheet: Fig1F
	WT					F461V				S463P						G442R						V422del
D13	78.54	82.03	193.02	110.87		85.08	436.84	240.85		76	104.77	365.26	260.01	74.8		126.29		77.87	56.33	85.08		382.35	107.7	128.08	126.29
D16	91.63	100.01	241.17	72.38		119.77	393.31	197.44		80.83	161.02		276.71	114.04		164.53		95.03	89.88	94.13		508.94	94.13	196.11	141.32
D20	96.28	63.62	176.64	71.18		134.39		255.15		143.26	171.08		402.12	174.57		192.42		131.95	83.28	151.97			91.61	104.72	91.19
D23	73.58	88	242.11	94.86		197.43		400.28		165.01	171.53		429.42	88.25		251.12		195.35	150.95	183.33			141.37	177.19	143.39
D27	83.78	81.64	303.93	118.22		301.35		588.71		248.87	254.27		572.56	169.65		205.25		139.5	75.18	162.99			143.26	287.31	260.77
D30	84.45	106.03	256.56	124.19		347.8		706.86		225.64	307.34			287.72		166.25		236.04	144.18	234.91			178.01	279.03	366.95
D34	176.64	127.59		132.1		412.18		742.43		282.22	439.91			435.05		298.02		364.02	244.29	259.18			207.55	376.71	472.9
D37	177.12	140.34		195.35		733.85		1039.29		326.92	518.51			609.59		455.27		320.24	252.43	340.1			301.29	552.49	670.68

## Sheet: Fig1G
Fulvestrant (nM)	G422R						F461V						V422del						S463P						WT						Vec						Y537S
0	6395.76	5546.54	5472.9	5540.38	6013.77	5331.94	4271.54	3988.51	3233.31	3008.8	3461.57	4172.15	7873.38	6435.7	7560.48	8143.17	5754.55	8412.13	6052.3	5394.96	5845.58	6494.81	7422.27	6625.05	11556.9	12496.5	10138.1	10899.3	8375.92	12397	10797.8	10942.9	6621.69	10851.8	11372	11019.4	7516.12	7155.44	6451.67	7143.7	6547.88	7081.11
1	1832.89	1721.12	2055.1	1773.75	2195.31	1977.34	2178.01	1978.92	1943.28	1978.38	1982.96	2364.39	3339.74	2815	2709.83	2743.09	2533.13	3943.84	3537.11	3481.05	3515.65	3444.05	3249.95	2791.97	5664.49	4766.62	5583.37	5077.68	5272.17	5926.7	4428.67	4087.39	4307.08	4307.64	4498.22	4543.79	6704.99	5597.33	4670.54	6179.33	4444.23	6006.45
5	1504.15	1160.72	1261.25	1337.7	1253.17	1274.23	1474.63	1369.83	1235.36	1348.62	1353.44	1356.44	1961.5	1773.69	1843.52	2148.92	1692.42	2211.91	1890.4	1520.7	1699.16	1550.89	1497.98	1857.65	2992.15	2468.02	2852.18	2654.01	3510.51	3826.77	4076.32	4153.34	2920.76	3527.68	3052.2	4252.69	5913.51	5802.57	4286.19	4916.35	4784.27	6067.53
10	1296.25	1237.18	1370.43	1208.44	1347.69	1390.4	1412.22	1335.97	1159.22	1115.7	1261.61	1273.8	2306.22	1665.2	1680.44	1710.67	1530.74	1885.65	1753.02	1557.67	1542.63	1633.73	1603.3	1544.54	3223.08	2693.76	2555.08	2480.83	2518.3	3151.91	4146.39	3517.73	2718.5	2780	2840.5	4277.45	4840.76	4312.94	2699.37	2724.48	3401.15	4285.17
50	1318.93	1415.62	1283.62	1206.61	1403.33	1357.67	1380.01	1361.22	1226.49	1334.86	1268.96	1482.28	1606.56	1255.57	1167.71	1353.31	1315.57	1697.18	1671.3	1683.09	1773.31	1639.31	1281.68	1750.78	3444.81	2443.16	2397.54	2231.12	3177.17	3367.6	4051.19	3928.72	3561.92	3762.99	3873.87	4214.27	2418.78	2040.18	1823.66	1906.36	2137.69	2170.44
100	1349.59	1051.42	1242.15	1267.56	1340.05	1275.61	1358	1218.24	1250.74	1253.44	1167.07	1470.19	2137.35	1594.76	1526.81	1758.58	1492.04	1982.92	1799.93	1486.44	1440.98	1612.52	1673.03	1612.36	3179.61	2568.99	2877.75	2531.23	3296.82	3562.06	4218.2	3164.6	3368.76	3489.05	4189.6	3978.16	1949.13	1431.76	1364.3	1603.62	1353.77	1684.74
500	1402.95	1047.59	1433.19	1324.68	1150.63	1378.21	1390.48	1329.88	1192.38	1168.4	1210.67	1363.69	1742.16	1551.04	1498.62	1580.97	1419.94	1735.83	1746.06	1413.97	1252.8	1271.81	1324.73	1692.6	3387.9	2292.37	2805.91	2540.46	2846.12	2836.92	3556.06	2947.7	3101.3	3413.24	3505.95	4311.18	1708.59	1315.2	1219.11	1753.35	1205.54	1691.85
1000	1386.4	1149.11	1176.84	1141.38	1283.29	1254.71	1503.03	1340.86	1114.91	1069.04	1152.89	1188.09	2159.78	1675.07	1819.17	2061.88	1469.14	1677.98	1665.72	1660.56	1380.34	1540.67	1460.3	1709.53	3450.72	2351.97	2355.9	2531.94	2408.1	3087.75	4011.41	3185.74	3638.27	3487.05	4167.62	4155.21	1861.5	1867.16	1279.92	1723.08	1320.95	1859.25
5000	1350.05	1337.17	1289.01	1286.85	1323.79	1270.36	1321.37	1421.53	1244.59	1309.55	1132.21	1390.75	1564.54	1663.47	1886.93	1936.74	1282.45	1704.08	1882.56	1751.01	1621.63	1561.44	1611.23	1912.83	3196.5	2091.3	2356.74	2601.04	3293.62	3193.94	3719.48	3462.27	3610.56	3288.19	3811.04	3852.99	1619.53	1512.93	1335.06	1588.15	1650.32	1577.45
10000	1245.16	1077.16	1189.32	1202.79	1213.84	1295.02	1331.54	1364.1	1417.56	1457.3	1092.88	1431.06	1859.52	2017.76	1891.77	1951.27	1946.08	1833.39	1772.64	1759.6	1799.49	1784.22	1429.15	1798.5	2829.52	2677.68	2848.89	2552.64	2662.81	2737.54	3772.72	3520.57	2931.26	3208.26	3048.1	3476.08	1624.38	1524.19	1523.05	1602.45	1581.04	1611.76
																								WT
																								WT+dox
																								Vec
																								Vec +dox
																								Y537S
																								Y537S +dox

## Sheet: Fig1H
Elacestrant (nM)	V422del						S463P						G442R						F461V						Y537S						Vec
0	6455.35	4306.14	5886.77	4924.12	4323.6	5854.56	7949.12	5081.85	7425.62	6443.23	6294.85	7528.8	7144.65	7288.8	7296.76	7487.33	7020.38	6568.49	5808.62	6237.48	5727.15	5879.05	6548.09	4994.47	7173.3	7262.16	7452.67	5283.2	6256.27	7552.33	7156.87	9896.65	6224.23	7976.33	9868.69	10016.1
1	4009.84	4418.14	4060.37	3851.39	3594.85	4317.25	6374.62	5098.05	4670.34	3975.05	4249.03	5105.29	3689.27	4370.57	5076.34	5059.78	5654.91	5267.78	4876.7	5512.6	4346.8	5162.27	4100.71	5375.16	7368.94	10974	6328.56	7512.83	8379.5	6874.52	7736.61	7723.22	4824.24	7569.62	6256.04	6857.66
5	1813.21	2096.13	1756.32	1928.29	1903.14	2324.32	2518.93	2223.51	2024.99	1894.55	1972.58	1984.34	1416.92	1607.74	1604.79	1889.6	2044.77	2218.3	2163.55	1827.92	1944.1	1914.3	2273.52	2738.63	6834.99	4898.02	5149.71	5520.35	5349.9	7018.1	4105.8	2838.34	3052.12	3150.37	3233.87	3909.61
10	1841.45	1511.97	1526.88	1700.28	1754.33	2030.36	1999.12	1913.6	1647.96	1975.47	2300.28	1945.2	1558.75	1594.53	1606.24	1667.55	1926.31	1760.87	2381.94	1600.75	1675.39	1872.06	1765.33	2074.53	7094.59	5820.78	6575.04	5096.21	5289.73	6869.97	3936.37	2264.7	2930.3	2720.44	2967.85	3781.97
50	1351.38	1488.02	1272.95	1545.49	1600.39	1789.03	1811.03	1715.32	1668.57	1767.69	1555.64	1657.42	1609	1438.69	1386.22	1552.14	1598.02	1578.3	1341.61	1209.61	1235.55	1323.56	1351.35	2317.83	5984.93	5399.92	3906.97	4431.28	4233.68	3970.88	3517.19	3465.06	3046.84	3536.15	3552.88	3792.81
100	1721.91	1476.04	1445.71	1333.71	1386.51	1741.77	2411.09	1938.26	1873.73	1558.58	1289.08	2209.59	1967.38	1621.57	1466.92	1382.3	1500.09	1735.87	1559.83	1579.79	1613.4	1675.08	1694.65	2325.12	5667.12	5358.78	5471.38	4916.06	4838.22	5319.84	3760.08	3396.55	2810.3	2875.33	3262.85	3753.9
500	1452.92	1332.88	1261.5	1391.05	1461.8	1727.68	1997.91	1643.43	1746.19	1397.47	1345.92	1664.19	1762.68	1587.12	1604.32	1513.89	1622.77	1587.16	1591.59	1339.61	1333.65	1352.56	1341.11	1992.93	5358.75	4519.34	3789.02	3892.6	3544.84	3471.01	3626.16	3580.88	2342.72	3100.51	3198.27	3965.49
1000	1459.12	1246.64	1240.95	1145.67	1152.93	1429.2	1886.86	1465.42	1768.4	1470.71	1300.12	1745.04	1560.43	1373.97	1465.16	1437.37	1301.01	1484.86	2174.38	1410.13	1957.78	1974.81	2003.91	1782.94	4929.8	5256.58	3851.48	3958.74	3560.82	4038.2	3951.84	2973.27	3357	2695.99	2893	2907.38
5000	787.666	761.903	765.661	781.75	765.902	763.502	771.962	759.902	755.314	751.473	737.632	758.317	784.032	759.996	766.46	769.296	753.053	778.314	833.861	845.611	795.163	892.462	899.588	872.576	788.78	774.181	766.827	766.083	761.327	765.546	778.758	764.19	761.419	755.487	738.545	755.657
10000	767.618	765.59	764.903	780.679	755.141	754.73	776.97	768.038	758.384	747.229	741.208	739.336	770.672	769.546	776.939	765.936	755.748	759.865	759.987	747.344	747.602	752.932	724.45	728.734	773.062	771.301	767.557	752.031	746.545	753.987	773.649	768.63	751.785	759.221	763.804	743.477

## Sheet: FigS1D
Day	Vec +E2						Y537S						S463P						G442R						F461V						V422del						Vector
0	1686.52	1569.12	1596.56	1556.52	1638.05	1661.05	1612.46	1631.05	1628.42	1565.19	1615.81	1582.65	1577.89	1567.6	1475.79	1478.34	1512.82	1486.35	1588.26	1515.24	1474.42	1452.53	1527.89	1517.97	1665.43	1529.6	1558.26	1513.73	1554.25	1571.74	1671.39	1552.63	1545.45	1547.32	1570.32	1581.11	1615.23	1626.05	1601.97	1570.78	1556.9	1547.77
5	4419.96	5027.64	4412.27	4701.63	4470.58	4141.85	3476.55	3490.8	3227.19	3373.19	3395.22	3628.22	3121.67	3242.43	3249.83	3109.25	3201.27	3107.31	3419.12	3364.45	3245.53	3226.8	3118.84	3116.58	2979.91	2943.01	2842.11	2788.21	2792.08	2694.8	2875.13	3192.09	3032.2	3158.61	3019.43	2918.59	2248.63	2256.36	2238.8	2185.68	2164.65	2123.59
12	15879.4	15675.2	15140.8	15164.2	16956.9	15427.6	16216.2	14920.3	11844.7	12504.9	15495.7	13717.4	10464	8946.75	10402.4	10657	10350.7	10901	10573.1	8727.86	10089.2	10050.9	9811.56	9790.3	8540.53	7748.22	8061.91	8141.84	7873.34	7460.6	7960.87	8267.97	8287.75	7837.22	7287.89	6786.57	3621.57	3807	3461.11	3472.69	3337.71	3130.52

## Sheet: FigS1G
	0 Dox DMSO						0 dox Fulvestrant 10nM						0 dox Fulvestrant 100nM						Dox DMSO						Dox Fulvestrant 10nM						Dox Fulvestrant 100nM
WT	5423.85	5528.03	4920.49	5392.91	5547.71	5063.81	2183.7	2003	1790.54	1909.37	2180.05	2084.22	2136.5	1840.5	1816.65	1854.89	1839.19	2005.27	6118.73	4911.04	5447.94	5376.39	6105.33	5744.75	2378.22	2043.04	1926.13	1962.34	2286.03	2107.09	2011.45	2027.14	1953.24	2139.76	1831.12	1934.47
V422del	5368.55	4726.87	5653.4	5046.68	4932.92	5056.38	2214.59	1748.12	1798.25	1975.75	2140.89	2231.58	2223.39	1832.97	1713.78	1941.17	2009.88	2257.74	7163.19	5605.21	4455.07	5002.6	6744.8	6172.52	2177.32	2009.28	1785.97	1844.76	2114.8	2331.38	2326.5	1923.47	1716.48	1802.29	2014.05	2105.02
G422R	5922.18	5337.63	5260.36	6197.83	5455.03	5066.09	2494.95	2170.19	2634.16	2327.81	2582.05	2574.2	2588.29	2050.74	2095.65	2094.71	2297.47	2461.19	8374.48	6280.98	7613.44	7335.43	7227.19	7499.16	2843.31	2310.12	2182.43	2412.18	2714.35	2876.82	2603.59	2576.03	2318.88	2573.65	2409.85	2697.27
F461V	6001.01	6128.3	5613.87	5718.14	6107.31	6821.05	2867.56	2723.9	2745.68	2379.85	2814.21	3237.44	3335.23	2713.09	2788.82	2420.1	2708.28	3016.96	7598.6	5934.68	6247.61	5788.48	6055.43	6738.13	3341.01	2866	2890.28	2616.03	3026.44	2936.87	2868.75	2585.07	2631.2	2570.11	2654.5	2743.49
S463P	5574.11	5150.94	5239.21	5108.82	5070.02	5726.9	2521.18	2205.97	2131.54	2211.54	2366.84	2689.5	2366.54	2494.83	2205.64	2283.45	2418.84	2643.14	6497.52	9817.83	5812.41	5496.56	6333.9	7355.18	2427.31	2688.57	2353.69	2583.68	2648.9	3163.55	2360.83	2897.96	2032.31	2051.34	2164.38	2690.78
L469V	9724.29	8503.03	8076.59	7829.35	7864.63	9599.52	1878.62	1782.53	1539.64	1488.3	1555.34	1727.91	1928.54	1707	1511	1428.41	1439.7	1857.16	9799.09	7837.99	7028.77	7250.1	6639.21	8461.92	2498.56	2025.87	1920.42	1784.76	2027.99	2210.17	1649.68	1652.99	1554.89	1653.01	1499.26	1812.5
Y537S	5262.06	5116.42	5112.48	5282.76	5330.81	5068.66	2334.85	2207.37	2096.59	2144.7	2574.99	2654.22	2409.15	2154.9	2343.88	2037.14	2135.59	2432.79	6613.99	7602.05	5195.02	5544.49	7618.38	6224.53	5149.47	4460.25	3537.54	3718.9	3787.84	5526.88	2516.18	2356.37	2440.34	2336.72	2412.63	2729.91

## Sheet: FigS1H
	0 Dox DMSO						0 dox Elacestrant 10nM						0 dox Elacestrant 100nM						Dox DMSO						Dox Elacestrant 10nM						Dox Elacestrant 100nM
WT	5423.85	5528.03	4920.49	5392.91	5547.71	5063.81	2595.98	2337.4	2061.7	2218.56	2295.32	2431.48	2784.81	2439.35	2142.58	2104.45	2465.47	2476.16	6118.73	4911.04	5447.94	5376.39	6105.33	5744.75	3193.85	3212.78	2778.99	2905.04	2869.04	3010.62	2584.25	2760.57	2811.91	2730.68	2828.96	2560.22
V422del	5368.55	4726.87	5653.4	5046.68	4932.92	5056.38	2740.35	2284.3	2046.9	2138.85	2350.98	2587.37	2639.81	2258.33	2246.7	2109.78	2395.23	2552.04	7163.19	5605.21	4455.07	5002.6	6744.8	6172.52	3173.49	2756.95	2468.02	2475.51	2779.32	3028.1	2374.49	2531.11	2579.6	2647.25	2408.32	2442.88
G422R	5922.18	5337.63	5260.36	6197.83	5455.03	5066.09	3271.52	2760.8	2774.19	2539.23	2899.91	2799.56	2801.21	2608.72	2659.38	2368.63	2538.14	2943.17	8374.48	6280.98	7613.44	7335.43	7227.19	7499.16	3810.88	4218.99	3476.7	3067.83	3167.72	3729.26	3066.03	3143.89	3003.83	3189.76	3175.4	3056.76
F461V	6001.01	6128.3	5613.87	5718.14	6107.31	6821.05	3626.45	3301.82	2947.29	2805.29	2985.89	3632.71	3462.8	3385.05	3046.21	2875.3	3131.75	3613.24	7598.6	5934.68	6247.61	5788.48	6055.43	6738.13	4036.62	3806.91	3169.31	3732.35	3719.04	4404.39	3687.95	3533.26	3532.55	3572.91	3368.91	3392.7
S463P	5574.11	5150.94	5239.21	5108.82	5070.02	5726.9	2715.41	2956.52	2482.47	2812.8	3050.95	3326.08	2809.22	2736.01	2655.53	2752.55	2562.48	3089.35	6497.52	9817.83	5812.41	5496.56	6333.9	7355.18	4106.26	3722.89	3731.19	3556.92	3772.82	4007.05	3251.52	3218.88	3132.37	3292.78	3158.3	3323.18
L469V	9724.29	8503.03	8076.59	7829.35	7864.63	9599.52	3349.9	2852.11	2430.57	2169.07	2422.48	2827.16	2882.56	2403.66	2154.45	2115.55	2449.99	2702.66	9799.09	7837.99	7028.77	7250.1	6639.21	8461.92	5707.03	4968.48	4066.68	4588.59	4567.12	4709.02	2849.16	3002.59	2987.52	3007.05	3099.05	3233.65
Y537S	5262.06	5116.42	5112.48	5282.76	5330.81	5068.66	2883.29	2883.67	2573.51	2650.52	2578.66	2897.78	2592.95	2734.03	2305.66	2554.14	2464.13	2652.12	6613.99	7602.05	5195.02	5544.49	7618.38	6224.53	6284.44	6103.55	5027.78	6104.31	6970.38	7531.08	3660.57	4336.45	3655.83	3221.1	4202.97	3460.99

## Sheet: FigS1I
Camizestrant (nM)	G442R						F461V						V422del						S463P						WT						Vec						Y537S
100	1782.35	1834.76	1753.92	1746.52	1783.72	1610.68	1373.15	1288.41	1260.21	1263.32	1301.16	1373.44	2598.27	2481.53	2267.05	2345.13	2480.77	2387.14	1553.57	1447.13	1401.2	1347.78	1226.36	1376.08	1919.02	1756.09	1858.11	1787.42	1871.04	1827.33	1748.36	1560.19	1516.2	1565.05	1564.29	1587.83	1814.61	1608.37	1508.29	1573.51	1552.56	1427.76
50	1829.88	1863.52	1726.22	1624.35	1660.67	1637.14	1344.63	1465.74	1232.51	1244.94	1356.21	1335.14	2642.96	2485.01	2337.77	2058.45	2316.28	2456.29	1505.13	1510.32	1387.64	1297.05	1569.03	1472.19	1792.56	1973.51	1614.61	1684.72	1834.79	1852.05	1741.21	1759.07	1469.03	1523.38	1721.41	1371.92	2070.91	1935.5	1488.28	1578.64	1839.33	1849.92
10	1869.68	1783.44	1857.88	1430.21	1595.29	1585.17	1406.89	1279.8	1149.13	1225.06	1378.56	1496.22	4033.37	4169.22	3477.68	3420	3628.53	4023.36	1531.51	1488.86	1333.57	1343.28	1174.67	1477.48	1766.42	2062.99	1791.08	1790.09	1966.76	1907.74	1876.3	1955.64	1584.59	1604.65	1789.65	1781.78	4723.55	4563.13	4526.57	4586.08	4798.19	4235.2
5	2000.78	1854.92	1836.28	1871.49	2026.64	1753.56	1445	1471.46	1233.51	1228.83	1171.93	1511.53	5346.63	4628.99	5035.3	4321.19	4636.54	5528.19	1764.11	1641.12	1419.64	1338.03	1549.87	1579.65	1851.43	2029.66	1837.88	1746.82	1726.88	1745.29	1801.36	1824.77	1580.39	1505.08	1696.68	1696.68	4950.4	6079.07	4993.68	4737.75	5950.05	5828.1
1	3865.63	3527.9	3624.03	3562.07	3857.32	3961.36	2238.84	1893.21	1548.89	1676.12	1815.87	2153.76	8793.18	6726.46	5502.91	5487.83	6432.86	6604.75	3998.99	4082.58	2605.99	2683.61	2825.59	3554.01	2696.58	2742.73	2396.78	2041.87	2618.25	2435.7	2067.18	2323.69	1644.86	1570.39	2122.33	1910.05	6192.27	6078.64	5518.42	5089.05	5780.55	5532.2
0.5	5976.15	6078.34	5303.78	5547.74	5562.22	4896.05	3569.55	4625.02	3216.5	3260.1	4057.23	3689.21	10099.4	7525.73	6508.44	5737.51	10059.3	7453.48	5304.71	4822.63	4603.95	3868.15	3938.76	4888.92	4963.82	5242.89	3814.61	3623.32	4269.32	4190.99	2302.38	2444.88	1980.37	2045.69	2448.53	2300.39	5947.1	5936.64	5695.1	5706.67	6912.2	5895.15
0.1	9947.86	11013	7171.62	7914.86	7571.57	6936.8	5293.83	6499.77	4829.09	5045.51	5121.43	5803.53	11240.5	7338.89	8203.38	7145.04	7152.75	8259.32	7688.47	7566.18	5502.86	5447.23	5863.65	8784.08	8233.09	10062.1	6676.59	7782.91	8350.05	9799.9	6809.91	5865.06	3601.76	3808.58	4819.6	4751.63	7549.48	6654.72	5908.48	11879.57*	5140.26	6992.83
0.05	8422.75	9764.01	7831.43	8361.75	7286.85	7332.68	6002.55	7030.17	5068.14	4688.66	4709.85	5619.27	7508.63	7545.88	5720.77	6137.13	6841.49	7254.1	6223.03	5291.55	5326.62	5143.15	5522.17	6322.52	11165.1	9852.71	8541.36	8173.64	13014.4	10454.7	6955.89	6683	6154.74	5435.58	7134.82	7669.81	8389.19	5973.09	7141.73	5617.69	6053.25	6549.71
0.01	8225.98	7825.84	8494.72	7570.68	7348.99	6471.6	7298.19	7085.72	6389.06	6618.09	7045.62	6655.6	11714.3	11479.5	8852.72	8601.43	11500.5	11446.1	6425.63	6737.31	6802.21	6662.9	7925.74	6552.11	8002.23	10092.7	7466.84	6871.63	8214.56	9900.57	8463.42	8826.2	8682.01	10417.09*	8374.22	9730.86	9101.98	8523.21	7512.82	10289.04*	8396.44	8535.17
0	10248.5	7420.85	7971.23	10609.2	8136.52	8297.96	7060.26	6440.43	7636.81	6197.34	6853.94	5953.63	11175.1	11455.1	11346.2	11324.4	11388.4	11175.8	6417.37	7625.31	7961.31	7741.57	7703.95	6674.21	12662.1	12527.3	12421.3	11315.2	10222.9	11485.7	8916.78	10095.5	7658.26	8616.86	7991.94	6593.36	8016.03	8437.97	8300.99	7009.92	7461.95	6568.79

[truncated: 22 more sheets: FigS1J, FigS1K, FigS1L, FigS1M, Fig2B, Fig2C, Fig2D, FigS2B, FigS2C, Fig3B, Fig3C, Fig3D, Fig3E, Fig3F, FigS3E, FigS3H, FigS3F, Fig4B, Fig 4C, Fig4D …]
